# Supplementary material for: Infertile men with semen parameters above WHO reference limits at first assessment may deserve a second semen analysis: Challenging the guidelines in the real-life scenario
Source: PLoS One. 2023 Jan 19;18(1):e0280519. doi: 10.1371/journal.pone.0280519 (PMC9851544; doi:10.1371/journal.pone.0280519)
Supplement: S1 Dataset — (XLSX) [file pone.0280519.s001.xlsx]

## Sheet: Dataset infertility 2020 Second
Charlson Comorbidity Index	fsh	prader_mean	age	semenvolumeFirst	spermconcentrationFirst	pt_motilityFirst	TMSC	morphologyFirst	concentration2exam	pt_motility2exam	morphology2exam	bmi	smoke1current0never	infertility_lenght	dfi	lh	prolactin	tsh	testosterone	shbg	varicocele1yes0no
0	2.5	25	32	5	198.4	62	615.04	6	57.3	54	0	23.15	1	12		2.7	8.7	1.3	3.59	31	1
0	4.7	23	36	8	112	55	492.8	4	98	36	4	24.07	0	18		3	14.8	3.06	3.94	47	1
0	1.47	23	37	2	304	61	370.88	46	153.2	60	10	20.06	0	4		3.69			5.34		1
0	3.1	25	33	4	204.4	44	359.744	2	92.7	25	8	24.77	0	72		4.3	8.4	1.89	5.78	27	0
0		23	37	7	75	68	357	5	45	44	12	23.39	1	48							1
0	8.7	20	31	7	90	55	346.5	10	40	28	1	36.42	1	72							0
0	4.3	23	39	5	144.6	45	325.35	0	112.8	55	4	20.29	0	15		3.1	5.6	2.06	8.42	42	1
0	5.2	25	33	7	121.3	38	322.658	6	72.4	52	6	24.09	0			3.6	6.8	1.15	8.82	45	1
0	4	25	42	4	95.4	84	320.544	62	36.8	34	0	23.32	0	6		2.1	6.6	3.72		51	0
0	5.2	20	48	6	95	50	285	1	44.3	37	18	23.77	0	84		2.1	10.1		3.97	22	0
0	6.6	20	34	3	133.92	70	281.232	90	94	30	30	24.22	0	24		4.1	6	2.17	4.81	42	0
1			32	5	84.5	60	253.5	3	64.2	44	18	19.05	0								0
0	1.2	23	33	2	180	70	252	80	76.3	54	32	21.63	1	2		2.1	7.6	1.35	6.47	43	0
0		14	42	3	80	96	230.4	3	80	94	4	24.07	0	24							0
0	2.1	25	39	1	455.3	50	227.65	4	106	43	12	24.16	1	24	7.07	2.3	7.6	1.89	5.11	36	1
0	1.7	23	40	4	123	46	226.32	0	33.4	19	5	26.22	0	28		2.7	6	2.53	3.86	32	0
0	7.1	25	54	5	72	60	216	69	100	130	32	24.54	0	4		4.5	6.2	0.42	5.16	37	0
0	1.3	25	32	3	102	69	211.14	42	47.4	34	18	28.09	1	23		3.5	16	2.04	5.82	30	1
0	3.89	15	29	3	140	48	201.6	8	82	66	12	24.67	0		23.83	5.03	12.24	1.68	6.56	38	1
0	2.49	25	40	3	115.6	58	201.144	0	161.3	25	2	25.95	0	24		2.19	13.2	1.56	6.18	36.7	0
0	6.7	25	32	2	197.6	50	197.6	4	60	60	1	26.56	1	24							0
0		25	46	5	80.6	48	193.44	8	91.1	49	18	21.39	0								1
0		9	34	5	124.3	31	192.665	1	26	40	1	22.79	1	12							1
0	5.7	25	27	8	48	50	192	12	0.38	48	13	29.01	1	18							0
0	2.9	15	41	3	187.8	34	191.556	4	129.5	60	8	20.06	0	10		0.8	5.9	4.17	4.28	53	1
0	4.7	12	31	3	84	75	189	15	7		4	23.29	0	24							1
0	2.1	20	35	5	68	55	187	0	56.64	60	0	23.53	1	12		3.8	5.3	1.29	5.31	29	1
0	2.7	25	34	8	38.3	60	183.84	0	50	20	1	23.92	0	12		1.7	5.7	1.94	5.66		1
0	2	25	32	3	149	41	183.27	0	123.6	34	6	28.4	0	20		2.3	5.2	0.93	3.58	27	1
0	2.7	15	30	2	189.6	48	182.016	2	76.3	17	4	22.99	0	12		3.8	9.2	4.03	5.24	26	0
0	3.6	25	37	3	101	60	181.8	0	137.8	64	92	25.1	0	12		2.3	6.6	2.15	6.99	50	0
0			25	4	100	45	180	2	56	68	4	19.49	0								1
0	1.6	20	38	6	93	32	178.56	0	50	40	5	26.49	1	36	3.62	2.4	7.3	2.58	3.85	34	0
0	3.9	25	26	3	90	65	175.5	2	12	32	1	21.73	1	18		5.5	12.2	1.92	6.49		0
0	1.2	20	34	5	87.2	40	174.4	12	202.2	30	2	20.83	0			1.2	11.3	4.29	2.17	38	0
0		20	31	6	49.5	58	172.26	1	37.5	35	6	24.3	0	12							0
0	1.9	20	33	4	77	55	169.4	13	51	50	11	25.56	0	18		1.3	5.7	3.74	4	57	1
0		15	46	3	110	51	168.3	3	60	23	2	22.07	0	84							0
0	3.6	25	36	8	56.7	37	167.832	10	29.4	48	0	23.37	0	12		3.7	6.4	1.5	4.38	34	1
0	2.7	25	30	2	187.7	44	165.176	2	80	50	3	25.31	0			1.2	19.4	5.09	3.49	16	1
0	3.02	25	53	1	300	55	165	85	200	65	4	23.78	0	24		2.23	18.51	1.79	3.17	47	1
0	1.4	23	40	3	135	40	162	26	83	40	90	28.36	0	135		2.8	21.6	0.95	3.51	30	0
0	4.7	15	36	7	49.6	46	159.712	12	45.9	62	2	23.46	0	18		2.8	8.5	1.36	4.45	28	0
0	3		30	3	130.6	40	156.72	3	148.5	45	18	28.25	0	15		3.9	5	1.57	4.84	16	1
0	5.5	25	50	3	290	18	156.6	60	69.5	50	30	24.91	0	8		3.4	8	2.37	7.86	34	0
0	6.6	25	35	3	103.9	50	155.85	12	81.1	45	65	25.47	1	8		5.1	9.3		4.62	39	0
0	0.94	20	42	5	64.6	47	151.81	2	45	52	8	25.25	0	18		2.78	10.08	1.21	7.89	42.7	1
0		20	38	3	120	42	151.2	4	95	46	5	21.68	0	18							0
0		25	49	4	82.9	45	149.22	0	99	30	2	21.43	0	12							1
0	3.9	20	35	7	29	73	148.19	3	80	63	7	23.77	1	30	12.93	4.6	8.6	2.12	5.4	34.3	1
0	5.7	14	37	5	34	85	144.5	25	1.9	26	0	27.17	0	48							1
0	4.25	15	43	4	80	45	144	4	60	50	1	25.88	0	84	64.62	2.97	7.45	1.27	6.9		0
0	1.7	25	36	4	60.8	58	141.056	0	172.5	69	4	33.02	0	36		2.3	11.2	1.5	2.2	11	0
0	2.8	18	40	7	44.2	45	139.23	0	30.1	39	16	23.67	0			3	4.1	0.63	4.5	21	1
0	4.7	10	36	3	125	37	138.75	13	77	15	4	26.47	0	36							1
0	3.1	25	42	3	94	49	138.18	6	58	48	5	25.06	1	34	8.38	3.2		2.17	3.14	34.3	0
0	4.3	23	39	2	167.9	41	137.678	12	151.5	35	12	24.22	0	13	17.68	2.5	8	2.6	5.53	41	1
2	2.3		38	5	54	49	132.3	1	91.8	40	5	18.51	0	18		2.2	12.6		4.8	24	0
0	3.7	25	32	3	110	40	132	2	28	62	1	20.01	0	3		3.2	9.9	0.82	5.42		0
0	6.2	20	41	3	84.2	52	131.352	0	82.1	29	4	23.77	1	10		2.9	17.8	1.7	6.26	56	1
0	3.1	23	38	4	65.6	50	131.2	14	20	8	10	24.22	0	48		3		3.68	7.24	46	1
1		20	41	5	39.9	65	129.675	2	16.9	14	6	26.87	0	12							0
0	3.9	25	37	2	90	72	129.6	7	192.2	59	14	25	0	36		1.7	6.23	2.67	2.4	26	0
0		15	39	4	58.6	55	128.92	4	82.9	36	4	23.66	0	12							1
0	9.3	20	34	3	81	53	128.79	36	19	31	1	27.1	1	24							1
0	4	10	40	3	72.6	59	128.502	4	11.8	22	10	27.46	0	26		3	12	1.33	10	60	0
0		25	42	5	62	41	127.1	61	74	68	12	24.3	0	48	26.4						0
0		18	37	4	96.2	33	126.984	2	35.9	40	2	23.25	0	60							0
0	3.3	18	33	4	61	52	126.88	20	70	66	15	25.15	0	36		4.7	10.6	1.11	8.58	29	1
0	3.6	25	37	4	48.6	65	126.36	3	67.5	63	21	29.48	0	17		2.5	12.4	1.15	6.67	30	1
0	1.6		30	4	38.5	82	126.28	2	81	50	0	26.45	1	16		3.1		1.33	6.1	29	0
0	4.46		31	5	63	40	126	2	52	46	1	37.55	1	24		3.97	10.5	1.74	4.76	37.7	0
0		23	40	3	110	38	125.4	11	102	39	12	25.06	0	24							0
0	1.7	25	32	3	83.5	50	125.25	14	80.5	33	12	25.56	1	6		1.9	6.5	2.24	4.11	20	1
0	3.9	25	40	7	30	59	123.9	1	55	50	2	22.99	0	12	21.98	2.7	5.8	1.63	5.06	54.6	0
1	4.7	20	39	3	76.5	53	121.635	0	44.1	43	0	24.22	0	24		2.4	5	1.25	6.79	29	0
0	3.52	25	30	2	80	76	121.6	5	110	50	5	25.93	1	18							0
0	6.1	15	36	5	77.9	31	120.745	8	22.8	35	2	29.71	0	6		6.2	6.5	2.02	5.04		1
0	1.3	15	39	4	46.4	65	120.64	15	24.7	16	7		0			2	13.4	5.43	3.11	26	0
0	4.2	20	43	4	68.4	44	120.384	15	22	30	3	25.59	0	24	13.83	2.2	5.7	0.72	4.37	23	1
0		14	41	2	120	50	120	3	80	40	1	23.98	1	12							0
0	4.2	20	40	4	43.2	69	119.232	0	28.7	44	6	24.07	0	12		4.8	3.6	0.94	4.57	31	1
0	2.9	20	36	5	66	36	118.8	40	52.2	72	0	24.38	1	12		4.1	9.6	0.65	5.02	20	1
0	3.34	18	40	3	107	37	118.77	31	103	36	20	25.71	0	36		5.17	8.19	1.38	3.93	31.7	1
0	2.2	25	34	5	81.8	29	118.61	10	133.3	50	12	21.56	0			1.9	8.4	1.6	7.1	75	1
0		23	37	7	30	56	117.6		23	50		25.08	1	24	39						1
0	2.96	20	43	3	65	60	117	70	110	60	10	34.26	1	96		4.3	14.2	0.71	7.76	55.4	0
4	4.4	25	43	2	129.6	45	116.64	0	113.9	5	0	23.84	0	18		4.4	7.5	1.35	6.44	31	1
0	3.52	18	36	3	55	70	115.5	4	30.3	43	6	22.22	0	10		2.97	8.64	2.65	4.2	23	1
1	2.4	25	30	3	63.8	60	114.84	5	99.4	69	0	23.94	0	13		3.2	7.9	1.31	6.51	26	1
0	1.3	20	44	4	82	35	114.8	1	35	33	1	25.47	0	12	26.48	1.51	11.3	0.79	2.22	58	1
0	6	20	38	5	73	31	113.15	9	148	54	21	24.57	1	36		1.6	13.4	1	2.6		0
0	2.6	20	42	5	31.1	72	111.96	63	16.1	19	8	21.45	1	36		3.6	4.6	1.16	5.7	34	1
0	2.5	25	43	7	33.84	47	111.334	11	29.9	21	1	22.65	0	8		4.3	12.1	1.67	4.81	29	1
0	5	25	38	4	103	27	111.24	26	72.7	34	4	23.77	0	23		5.1	10.6	1.81	3.77	35	0
1	3.4	25	43	2	92.4	60	110.88	0	93.4	40	0	21.45	0	8		4.2	3.9	2.43	4.11	48	0
0	6	20	43	6	26	71	110.76	4	87.5	70	7	22.16	0		38.15	8.7	9	1.62	4.79	45	0
0	3.52	25	35	3	72	51	110.16	11	30	62	10	22.84	0	12							1
0		16	31	3	114	32	109.44	1	82.8	2	1	25	0	12							1
0	2.3	18	34	3	130	28	109.2	4	84.9	60	1	27.28	0	6	10.07	2	8.9	1.6	5.17		1
0	2.8	20	37	9	50	24	108	10	76	50	0	25.18	0			0.6	6.4	2.01	1.89	22	0
0	4.4	25	40	6	50	36	108	2	40	45	1	30.61	0	18		1.7	6.9	0.94	2.33	17	1
0	3.6	25	31	4	50	54	108	2	32	23	1	23.37	0	15	18	3.5	8.3	1.12	5.03	41	1
0	3.3	25	39	7	30.8	49	105.644	2	84.9	52	6	24.38	0	31		2.9	9.5	2.27		39	1
0	3	25	36	1	214.8	49	105.252	0	171.3	70	8	27.16	1	15		3.2	11.8	2.36	4.36		0
0		25	32	5	67.4	31	104.47	1	70	25	2	28.98	0	22							1
0	5.4	20	32	2	86.8	60	104.16	35	86.1	68	12		0			4.1	5.2	1.75		33	0
3		25	35	2	80	65	104	1	82	57	4	29.58	0	6	10.73			0.7			0
0	1.9	25	41	3	78	44	102.96	10	70	50	0	23.5	0	15		3.2		2.16	4.23	23	0
0	1.7	20	41	2	81	63	102.06	3	61	54	0	22.22	0	12		3.1			7.3	32	1
0	4	25	31	2	124	41	101.68	2	28	34	1	27.14	0	12	16.27	4.5	6.8	2.29	5.12		0
0	6.8	10	30	2	99.2	51	101.184	13	103	80	2	22.09	0			8.2					1
0	5.4	18	34	5	40	50	100	40	5.2	4	2	27.17	0	36		5.6	10.4	0.82	4.96	29.4	1
0		20	34	4	51.9	48	99.648	2	45.3	30	12	23.24	0	24							0
0	3.9		42	2	146.1	34	99.348	0	121.7	45	8	21.97	1	11		3.2	5.5	1.24	4.66	38	1
0	1.3	15	36	4	46.7	53	99.004	8	49.1	55	16	28.39	0	10		2.9	8.2	2.36	2.96	13	1
0		25	49	3	43.75	75	98.4375	13	45	48	9	31.09	1	12							0
0	3.6	18	33	4	51.2	48	98.304	75	28.5	63	6	23.39	1	18		2.4	6.3	1.01	3.28	21	1
0	4.5	15	30	3	86	38	98.04	14	62.3	15	0	28.07	1	18		5	7.8		2.43	16	1
0	3.9		34	3	70.8	46	97.704	1	106.4	30	70		0			7.4	19.6	1.51		41	0
0		25	36	5	139.03	14	97.321	0	10	25	2	24.76	1	36							0
0	2.5	25	28	3	80	40	96	11	54.5	64	16	22.41	0	7		1.9	5.3	1.22	4.5	40	1
0	3.95	18	40	2	80	60	96	22	38	21	5	28.05	0	60		1.58		1.33	3.37		0
0	4.6	10	33	6	38	42	95.76	55	17	37	58	25.25	0	48		4.1	7.64		9.88		0
0		18	35	2	119.7	40	95.76	8	160.2	72	18	24.62	0	24							0
0		25	26	4	72.2	33	95.304	0	171	43	2	24.58	1	36							0
0	2.5	23	34	2	95	50	95	3	88.7	60	0	24.21	1	36		2.6	6.7	1.74	5.87	37	1
0	7.38	20	38	2	100.4	47	94.376	2	52	53	24	31.14	1	24		2.79	9.06	2.61	3.67	42	1
0	2.2	25	38	3	95	33	94.05	26	98.1	60	8	23.55	0	8		1.8	3.8	1.47	5.41	26	0
0	2.2	18	32	2	115	40	92	5	84	53	9	23.46	0	12		7.1	15.1	0.94	8.4		1
0	1.3	25	31	2	115	40	92	5	84	53	9	23.46	0	12							1
0	4.9	23	36	4	114	20	91.2	6	35.7	6	0	28.73	0	24		6.3	24	1.05	5.16	22	0
0	3	18	41	2	130	35	91	3	100	38	2	22.09	0	8	12	1.8			5.62	35	1
0	1.6	20	42	3	54.9	55	90.585	40	32.5	2	2	24.24	1	36		1.56	11	2	3.63	22	0
0	3.3	25	32	4	50	44	88	6	81.4	16	4	26.99	1	9		8.5	6.6	1.14	5.31	50	0
0	1.7	25	35	5	70.1	25	87.625	6	58.7	27	24	23.51	0			2.7	5.4	4.5	5.85	44	0
0	3.8	23	35	3	56	52	87.36	2	56	52	2	24.69	0	24	23.61	4.3	6	1.89	5.71	56	1
0		25	35	5	24	72	86.4	1	16	51	3	22.26	0								0
0		20	29	5	51.5	33	84.975	0	37.3	19	6	19.81	1	6							1
0	2.56	25	38	3	59	48	84.96	3	140.7	32	0	26.15	0	24		2.32	14.12	0.39	5.8	39.6	0
0	1.3	8	33	2	77.2	55	84.92	38	75	30	3	28.71	0	84		2.1	10.5	2.56	2.87	28	0
0	3.5	23	44	4	63.7	33	84.084	0	75	90	60	24.22	1	24		2.6	26.79	1.82	4.99	41.8	1
0	3.43	25	49	4	60	35	84	65	15.2	32	45	27.1	0			4.7	8.45	1.12	7.46	43.7	1
0	3.7	20	45	3	45.1	62	83.886	27	76	42	1	23.37	0	24	16.26	5.9	6.8	1.78	5.16	50.6	1
0	3.4		37	1	279	30	83.7	6	96.3	20	6	27.41	0	24		1.1	6.8	1.4	4.5	35	1
0	3.4	25	51	4	65	32	83.2	2	24.4	18	3	24.3	0	12			5.1	1.07	8.21	40	0
0	4.1	15	39	5	48.9	34	83.13	0	52	46	12	23.39	0			4.1	5.7	1.76	4	30	1
0	0.8	10	38	4	49	42	82.32	27	32	34	21	24.8	0	24	53.54	6.8		1.34	3.93	30	1
0		25	33	5	47	35	82.25	16	135	46	16	25.95	0	24							0
0	2.2	20	35	3	74	37	82.14	7	80	45	7	19.75	0	24	7.75	2.4	3.5	1.67	4.01	40	1
0	5.55	25	33	4	55.2	37	81.696	3	33.7	35	2	26.49	0	12		3.43	16.31	4.89	4.73	26.1	1
0	6.9	25	35	2	80	51	81.6	16	183.8	13	2	24.72	0				8.16	1.69	3.45	19	1
0	6.8	23	34	2	96.7	42	81.228	6	10	15	4	27.78	0	24							1
0	6.7	20	34	6	33	41	81.18	48	41.3	18	18	23.74	0	24		2.9	7.6	2.03	6.76	34	0
0	2.7	25	36	2	90	45	81	8	262.2	20	8	29.45	0	12		1.5	4.3	1.44	4.55	17	1
0		12	35	4	50.6	40	80.96	3	68	14	10	25.1	0	12							1
0	3.1	25	36	5	80	20	80	3	4	30	1	26.12	1	12	11.77	4.4	5.2	0.98	3.64	41	1
0	2.6		38	1	160	50	80	6	160	38	6	28.08	0	32		4	12.7		3.44	22	1
2	6.7	20	40	7	34	33	78.54	25	0.65		2	23.04	0	24							0
0	8.6		41	3	58.1	45	78.435	0	35	46	3	27.4	1			5.3	10.7	2.27	5.18	29	1
0	5.4	23	34	5	23	68	78.2	58	21	51	9	23.53	0	24		2.5	8.6	1.91	5.48	42	0
0	1.8	25	33	2	115	34	78.2	6	148.6	30	20	25.5	1	12		2.9	8.2		4.22		1
0		25	39	4	59.2	33	78.144	2	58	34	6	23.77	0	24							0
0		25	39	2	61	64	78.08	3	32	64	1	34.29	1								1
0	2.6	20	35	4	64.6	30	77.52	0	44.5	35	28	30.79	0	84		1.9	10.3	2.24	3.08	35	1
0	9.1	20	50	3	60	43	77.4	13	53.7	44	0	23.67	1	12							1
0	6	23	37	4	55.1	35	77.14	3	27.3	31	0	23.05	1	12		3.1	3.5	1.17	5.82	54	1
1	5.4	14	37	5	28.9	53	76.585	50	36.9	58	0	23.15	0			7	12.4	1.2	6.06	34	1
0	3.3	15	42	3	67	38	76.38	5	80	55	13	24.78	0			5.4	4.1	1.55	2.57	14.6	0
0	3.3	15	41	3	67	38	76.38	5	80	55	13	24.78	0			5.4	4.1	1.55	2.7	14.6	0
0	1.7	20	30	2	84	45	75.6	31	33	4	19	33.91	0	24		2.1	5	1.1	2.42	19	0
0	1.7	23	42	1	100	75	75	7	45	80	8	29.36	0	12							0
0	2.4	25	45	2	82.4	45	74.16	0	133.7	50	28	30.41	0			3.5	7.8	4.66	3.02	18	1
0	2.6	23	35	3	350	7	73.5	64	196.3	50	20	22.46	0	12		2.4	6.6	2.13	4.02	21	1
0		12	38	2	87.3	42	73.332	0	70	34	2	30.45	0	60							0
0	3.8	20	36	4	29.4	62	72.912	25	15	9	4	25.06	0	30		3.8	11.5	1.14	6.5		1
0	2.2	25	35	2	64.5	56	72.24	38	60.3	43	41		0								0
0		10	39	7	25.6	40	71.68	25	20.6	63	27	21.62	1	24							0
0	6.5	25	37	4	32	56	71.68	4	21.6	25	2	24.22	1	36		2.6	5.4	2.13	7.28	65	1
0	9.8	8	38	3	53	45	71.55	5	56	42	1	26.51	0	60	12.75	4.7	10.6	1.76	5.62		0
0	1.9	20	40	5	25	57	71.25	94	128	56	4	24.81	0	36	72.18	1.9	8	2.02	3.75	37.5	0
0	3.2		37	3	75.8	31	70.494	0	127.7	26	12	23.66	0	15		3.5	8	1.98	5.5	25	1
0	15	8	44	2	73	48	70.08	47	45	12	15		0			3.5	7.8	1.17	13.42		1
0	4.6	12	38	2	58	60	69.6	68	32	20	27	26.4	1	22							0
0	2.9	18	30	4	28	62	69.44	3	19	28	4	23.46	0	6		5.4	12.3	1.87	3.67	24.8	0
1	2.3	8	30	6	28.9	40	69.36	32	64.3	37	2	23.46	0			1.7					0
0	2.3	18	37	3	88.7	26	69.186	12	75.3	12	0	22.46	0	24		3.81	12.4	1.55	4.07	20	1
0	3.2	20	41	2	119	29	69.02	0	85	49	8	28.34	1	12		2.1	6.2	1.14	2.6	14	1
0	3.4	11	35	6	25	46	69	1	22.4	31	8	24.38	0			3.5	11.9	2.3	5.53	45	0
0	1.8	25	39	5	69	20	69	4	55.5	20	34	27.17	1	40		1.3	4.2	1.1	6.33	31.4	1
0	1.7	18	31	5	23.7	58	68.73	4	40	45	5	24.3	0	18							0
0	6.9	20	36	5	34.3	40	68.6	0	13.2	11	6	22.6	0	60		5.7	14.4	1.49	4.12	23	1
0	5	12	37	4	45	38	68.4	30	9	20	28	26.64	0	84		3.3	9.1		6.02		0
0	9.4	10	31	8	16.7	51	68.136	4	10	25	3	22.49	0	18		3.9	5.6	2.29	4.43	37	1
0		14	36	7	46.3	21	68.061	1	20.2	28	0	23.67	0								1
0	12.1	25	54	2	67.9	50	67.9	0	28.1	26	1	27.08	1	18	10.66	8.4	6.2	2.11	3.75	27	0
2	4.9	15	37	3	29.65	76	67.602	61	60.9	48	2	26.54	0	18		4.9	8.3	0.14	4.74	26	0
0	1.3	25	38	5	90	15	67.5	5	90	55	1	26.23	0	24	42.56	1.7	9.3	2.95	4.55	39.6	0
0	3.1	15	35	4	48	35	67.2	16	54.4	31	4	18.87	0	24		2.8	12.5	1.24	9.68	75.2	0
0	3.1	20	35	4	70	24	67.2	1	33	31	18	22.88	0	36	13.93	3.61	6.8	0.79	5.19	33.2	1
0	7.9	15	56	2	63	53	66.78	12	11	54		22.65	0	18		1.44			3.48		0
0	4.7	15	35	3	79.3	28	66.612	2	60	30	4	22.98	0	12	5.2	1.6	9.5	3.52	3.56	46	1
0	2.6	25	40	7	31.7	30	66.57	10	6.7	0	0	25.06	0	12		2.7	7.3	1.69	4.37	33	1
0	2	25	31	3	68.7	32	65.952	2	40	22	5	29.94	1	12		1.3	6.6	2.22	2.84	23	1
0		16	29	4	26	63	65.52	1	30	35	2	22.15	0	18	9.78	1.5	11.3	2.44	5.44	58	0
0	8.7	18	41	3	52	42	65.52	5	28	36	8	23.84	0		39.31	4.7	7.5	1.29	5.17		1
0	2.7	25	34	1	239	27	64.53	4	254.5	66	36	23.45	0	9		3.7	5	1.99	4.7	58	1
0	10.8	14	36	4	45.9	35	64.26	6	26	0	30	25	0	24	4.63	6.8	3.5	1.32	5.02	14.7	1
0	1.7	20	35	2	70.8	45	63.72	30	37.1	32	8	24.98	0	24							1
0	3.5	20	42	3	50.5	42	63.63	8	22	3	4	28.73	0	32		4.3	9.4	1.65	2.92	16	1
0	5.4		53	4	29.9	53	63.388	4	73.3	51	12	22.34	0	12		5	10.8	0.98	7.27		1
0	5.7	23	30	5	27.4	46	63.02	1	40	54	1	33.96	1	48	11.03	5.6			5.09	27	1
0		25	37	3	70	30	63	3	100	45	2	22.49	1	24							0
0			20	3	83.9	25	62.925	0	65	42	2	24.4	1								1
0	2.9	12	34	3	61.6	34	62.832	1	20.8	19	1	22.09	0	12		2.9	5.6	2.83	4.9	42	1
0	1.4		31	6	33.5	31	62.31	0	10.2	17	14	27.78	0	7		4.5	6.6	1.91	6.69	27	1
0	9.2	25	33	5	20.1	62	62.31	6	91.9	50	0	24.3	0	18							0
0	4.1	20	42	5	23.7	52	61.62	32	75	44	6	23.36	0	48		2.3	3.4	2.49	4.77		1
0	2.3	25	46	3	55.4	37	61.494	20	92.3	65	12	39.18	0	60		1	16.6	0.62	2.3	20	0
0	3.1	18	39	1	117.9	52	61.308	2	93.4	0	0	26.17	0	18		2.8	4.8	1.05	4.32	23	1
0	3.82	23	36	9	26.1	26	61.074	0	16	11	1	26.58	1	36	37.71	1.33	5.63	0.95	3.25	36.9	0
0	6.3	18	35	6	35	29	60.9	5	5	20	2	25.31	0	72	39.94	9.7	8.1	1.66	6.2	47	1
0	1.9	25	36	2	100	30	60	12	70	45	4	23.32	0	24		2.5	6	2.42	5.65	34	1
0	8.5	25	35	4	32.6	46	59.984	10	49.7	17	0	21.45	0	26		3.5	17.6	1.64	5.18	33	0
0	12	23	36	3	51	39	59.67	58	9	14	16	28.37	1	96							1
0	5.5		30	3	40.5	49	59.535	2	86.8	18	0	24.69	1	28		4.1	3.5	1.65	5.24	25	1
0		25	42	2	76	39	59.28	16	210	42	14		0								0
0		25	35	8	23.77	31	58.9496	26	110	82	4	25.39	0	18		2.4	4	0.72	6.3		1
0	15.3	10	33	3	46	42	57.96	83	120	57	87	29.39	0	24		2.4	8.3	1.25	1.84		1
0		25	35	2	55.7	52	57.928	70	114.9	38	60	27.68	0	24							1
0		25	34	4	35	41	57.4	55	48	54	50	22.86	0	12							1
0	3.6	12	41	3	50	38	57	4	8	43	1	23.37	0	18	15.6	9.2	7.3	2.35	6.54		1
2		15	37	2	95	30	57	12	40	43	5	22.79	0								0
0			40	2	100.9	28	56.504	0	130	60	5		0								1
0	2.9	20	32	2	78.4	36	56.448	30	45.3	16	0	21.55	0	18		2.3	4.2	1.51	3.44	28	1
0	2.6	25	41	3	48	39	56.16	7	80.6	11	0	30.82	1	48		2.9	4.5	1.57		46	0
0			41	3	84.7	22	55.902	8	78	31	8	24.9	1	26							0
0	3.1	10	40	7	21	38	55.86	46	17	17	28	26.3	0	24		3.1	10.2	2.95	2.48		0
0		23	31	2	137.1	20	54.84	4	86.4	23	14	23.15	0	24	7.64						1
0	5.5	20	31	5	28.8	38	54.72	10	22.9	47	0	22.64	0	16		4.3	6.7	2.24	5.95	20	1
0	5.12	15	49	2	94	29	54.52	6	30	20	10	23.37	0	24		2.33	5.34	1.35	3.24	33.7	0
0			21	3	121.1	15	54.495	1	134.6	5	4	19.87	0								1
0	7.8	18	40	6	17	53	54.06	4	40		1	24.9	1	9							0
0	5.1	16	35	2	60	45	54	1	100	47	2	25.47	0			4.8	11.18	1.32	5	16	1
0	4.3	14	31	6	32	28	53.76	0	33.1	0	0	19.61	1			7.1			7.98		1
1		20	32	5	41.2	26	53.56	0	60.2	0	6	29.39	0	60							0
0	2.91	20	32	2	66.5	40	53.2	0	22.8	32	8	25.14	1	12		1.06	8.5	1.03	2.43	22	1
0	2.8	25	33	3	52	34	53.04	14	37	45	18	24.44	0	24		1.5	4.9	1.16	5.34	50	1
0	5.5	25	35	5	20	53	53	18	55	43	0	27.4	0	18		4.8	9	4.07	4.37	33	1
0	10	18	47	5	32	33	52.8	4	18	30	4	25.18	0	24				2.28	3.56		0
0	3.3	25	46	2	48	55	52.8	29	46	70	20	30.8	0	24		0.94	5.63		4.01		0
0	2.6	20	37	2	87.8	30	52.68	15	167.6	50	54	22.49	1	16		3.3	4.7	1.3	7.23	35	1
0	7.1	15	36	3	45	39	52.65	8	19	6	10	22.47	0	12		2.9	6.4	1.89	6.58	47	1
0	4.9	20	36	8	14	47	52.64	1	6.8	25	2	26.59	0	60	17.58	4.4	13.4	1.05	8.43	67	1
0	2.6	25	36	5	35	30	52.5	6	30.9	32	0	24.22	0	15		3.3	12.2	1.92	5.02	33	1
0	2.8	25	28	2	65.5	40	52.4	8	26	40	4	21.91	0	24		7.1	7.7		7.49	35	0
0	1.86		34	3	58	30	52.2	39	18	0	20	24.84	0	12	24.99	2.02	11.38		5.05	17.2	1
0	2.7	25	41	3	58	30	52.2	80	63.4	33	36	32.49	0	18		5.1	8.1	1.24	4.84	26	1
1		15	35	4	65	20	52	2	0.02	28	2	23.46	0	18							1
0	3.8	14	32	4	26	50	52	1	30	0	1	22.05	0	12		5.9	7.2	1.55	6.49	40	1
0	4.8	10	39	4	26	50	52	6	25	36	2	20.23	0	84	15						1
0	5.1	25	36	3	114	15	51.3	30	185.68	20	0	26.28	1	8	90	3.9	7.06	2.39	3.36	39	0
0		14	40	2	64.1	40	51.28	0	30.4	70	19	28.4	0	12							1
0		20	39	7	12.1	60	50.82	1	35	40	1	29.22	0	6							0
0		25	47	1	188.2	27	50.814	14	88	71	33	21.11	0	10							1
0	6.1	20	34	3	26	65	50.7	85	54.6	50	5	24.93	1	36		2.5	9.6	0.8	6.7	36	0
0	9.4	15	46	5	25	40	50	1	60	50	4	21.5	0	24	5.77	6.7	8.3	4.03	4.35	59	1
0	2.1	20	34	2	96.1	26	49.972	0	105	24	1	26.15	0	24		3.4	9.7	5.35	11.65	24	1
0	2.4	18	31	3	36	46	49.68	5	60	30	6	23.72	1	14		2.5	5.7	1.99	4.29	26	1
0	4.89	12	40	2	62	40	49.6	10		47	20	24.11	1	60	10.4	3.4	5.6		5.42		1
0	1.6	25	36	2	45	55	49.5	42	157.2	0	6	22.72	0	27		1.5	8.2	1.21	4.26	40	1
2	22.3		36	3	47	35	49.35	2	20	24	27	25.71	1			6.5	10.5		5.4		0
0	7.3	25	40	2	82	30	49.2	3	60	30	2	24.61	0		8.17	5.3	8.9	0.93	6.99	56	1
0	3	20	36	2	70	35	49	10	65	78	36	24.22	0	12		2.8	6.6		6.49		0
0		20	32	2	73.7	33	48.642	2	91.5	46	1	26.58	0	9	7.7						0
0	8.4	15	44	5	23	42	48.3	52	27	28	4	21.63	0	27		3.9	11.3	1.01	4.9	27	1
0		25	42	1	120.6	40	48.24	0	141.9	55	5	21.31	1	39		2	5.4	4.29	4.71	60	1
0		25	40	3	61.8	26	48.204	20	83.9	29	4	22.47	0	30						31	1
0	5.2	20	29	4	60	20	48	30	30	30	80	23.1	1	9		2.8	4.3	0.99	5.05	26	1
0	4.4	8	25	4	30	40	48	5	0.6	38		22.99	0			7.8	6.4	1.72	6.34	28.4	1
0	2.4	12	32	3	53.18	30	47.862	0	8.12	28	0	21.97	0		20.51	2.4	4.9	1.13	4.23	26	1
0	4.5	23	38	2	70	34	47.6	1	76	40	5	21.39	0	12		4.6	6.2	1.27	8.1	70.6	1
0		12	38	6	24	33	47.52	3	20	55	1	23.04	0	36	13.59						0
0	3.7	20	38	5	21	45	47.25	6	50	40	1	23.24	0	24	5.47	4.2	9.5	2.06	6.13	45	0
0			39	5	24.8	38	47.12	0	6.2	14	4	19.11	1	48							1
0	8.3	25	37	3	32	49	47.04	10	128.7	59	0	24.91	1	24							0
2	4.6		42	2	50	47	47	9	95	25	21	25.9	0								0
0	9.5	8	39	2	50	47	47	9	95	25	21	27.97	0	48							0
0			35	3	40	39	46.8	2	62	36	2	25.68	0								1
0		18	34	3	40	39	46.8	2	62	36	2	25.68	0		10						1
0	1.3	15	35	1	89.6	52	46.592	6	52.2	33	5	28.09	0	18							0
0	2.9	18	35	4	12	96	46.08	30	4.5	80	22	25.93	0	6		9.1	9.6		4.9		1
0	2.6	25	38	3	48	32	46.08	10	116.3	25	2	36.78	1	8		5.3	5.4	1.77	4.05	28	1
0		19	26	5	46	20	46	20	41.7	13	3	23.99	1								1
0	3.7	20	39	2	60	38	45.6	68	34		5	22.53	1	36		3.8	8	0.67	3.23		0
0	6.8	10	29	6	21	36	45.36	6	25	28	3	21.6	0			6.5	19	1.54	4.33	25	1
0	4.7	20	29	4	32.4	35	45.36	22	60	50	1	22.88	1			5.6	22		5.96		0
0	8.8	10	31	3	55.6	27	45.036	6	10.2	63	8	27.72	1	9		4.3	8.3	1.39	2.95	14	1
0		18	33	6	30	25	45	3	20	15	5	22.09	1	6							1
0	2.8	20	36	3	60	25	45	7	110	46	4	29.01	0	9		4.7	10.9	0.95	4.89	33	1
0	7.9	14	43	2	52.3	43	44.978	0	78	44	31	20.75	0	18							1
0	5.7	15	42	3	34.8	43	44.892	8		30	16	21.95	0	12		5.5	11.6	1.45	5.42	15	0
0	1.9	25	33	5	69	13	44.85	14	65	50	28	22.84	0	13		2	6.2	1.84	5.98	42	1
0	2.6	25	38	4	40	28	44.8	1	20	25	2	25.95	1	12	24.79	3	14.8		3.42	32	1
0	1.8	25	39	4	41.4	27	44.712	0	37.8	55	0	32.41	0	12		1.6		1.08	4.06		0
0	2.1	25	38	3	33	45	44.55	0	52.7	35	4	24.9	1	18	23.73	4.1	7.5	2.73	5.08	17	1
0	6.1	25	36	4	37	30	44.4	4	146	49	1	22.86	0	16	19.21	5.1	8.1	0.74	7.29	54	1
0		15	32	4	37	30	44.4	1	51.2	51	2	23.36	1	36							1
0	5.1	18	38	5	36.7	24	44.04	1	85.2	7	0	19.92	0	24		4.2	19.2	2.45	3.83		0
0	5.2	12	37	2	50	44	44	18	29	13	15	24.44	0								1
0	1.09	25	32	5	46	19	43.7	10	66.1	12	10	23.15	0			1.12	7.45	1.29	4.84	34	1
0	2.6	25	35	5	36.4	24	43.68	0	53	32	0	31.02	0	24		1.6	6.7	1.78	2.64	12	1
0	4.7	15	35	4	33.9	32	43.392	22	25.5	26	30		0	60							0
0	4	15	36	5	32	27	43.2	1	64	34	4	21.98	0	33	50	3.2	8	1.21	7.37	30	1
0	6.7	15	44	4	27	40	43.2	4	42	19	2	20.53	0	24		5.2	13.5	3.63	8.24	85	1
0	2.4	14	35	4	20	54	43.2	3	4	50	1	22.4	0	4	40.72	3.2	1.93	1.93	5.83	27	1
0	3.03	20	39	3	48	30	43.2	5	50	35	5	26.85	0	20		3.15	20.8	2.74	4.58	23	0
0		12	30	3	32	45	43.2	12		50	12	21.77	0	9							1
0	2.29	20	39	4	37.2	29	43.152	22	22.5	40	21	25.8	0	84		1.25	6.6		4.86		1
0	3.52	12	41	3	28	51	42.84	12	155.5	50	16	23.84	1	48							1
0	2.64	25	39	3	38.4	37	42.624	22	5.92	34	16	25.54	0	24	22	1.78	11.35	1.62	4.29		1
0	3.4	25	44	2	44	48	42.24	0	50	35	1	24.73	1	6	35.53	5	9.7	1.06	6.11	99.2	0
0		25	30	4	70.2	15	42.12	1	81	37	44	30.86	0	60							0
4	2.2	25	43	3	39	36	42.12	4	45.5	0	12	26.84	0	24		1.9	5.3	0.08	3.73	29	0
0	3.5	20	41	6	16.7	42	42.084	9	4.5	12	0	21.6	0		31.33	3.8	5.7	1.03	8.16	16	1
0	2.5		34	7	12	50	42	30	68.3	43	3	22.4	0	9		3.3		2.98	6.16	23	0
0	5.7	15	54	2	58	36	41.76	7	50	40	1	22.84	0		42.07	7.2	18.7		5.53	69.2	0
0	5.95	15	40	2	30.6	68	41.616	9	30.6	68	14	27.08	0	36	38.33	3.14	8.73	2.89	6.04	40.6	1
0		15	34	5	20.3	41	41.615	0	45	35	7	23.84	0								1
0	7.87	18	39	3	55	25	41.25	4	2.1	4	0	24.54	0	60		3.83	10.4		4.01		0
0	4.2	25	37	6	18	38	41.04	1	3	32	4	26.87	0	36	40.48	3.1	5.9	3.18	3.05	12	1
0			22	3	45.6	30	41.04	32	65.4	32	18	23.2	0								1
0			51	5	43	19	40.85	26	216.3	45	40	32.41	1	18							0
0		20	36	1	60	68	40.8	1	50	64	1	28.38	1	26							1
0			42	2	31.3	65	40.69	0	35.3	50	4	26.75	0	12							0
0	5.8	14	44	2	33.8	60	40.56	32	58.8	38	0	20.75	0			4.4	5.6	1.85	6.73		1
0	2.8	19	35	3	26.5	51	40.545	0	18	30	54	26.42	1	18		2.8	9.2	1.81	9.87	53	1
0	4.4	15	39	3	30	45	40.5	1	30	30	0	24.84	0	24		4.4	5.6	8.94	5.82	40	0
0	3.3	20	43	1	150	27	40.5	5	204	39	2	21.27	0	24	25.64	4.03	4.8	2.33	3.43		0
0			31	2	111.9	18	40.284	10	100	35	4	22.38	0								1
0	2.5	20	32	8	20	25	40	3	17.4	27	0	28.72	0	12		1.6	11	2.22	4.14	29	0
0	8.27	14	38	3	38	35	39.9	20	17	5	12	29.41	1	24		4.25	10.45	2.01	5.26	34	1
0	3.4	20	41	3	57.8	23	39.882	2	17.4	18	2	23.59	0	12	14.3	1.7	9.5	1.6	5.58	42	0
0	3.9	25	37	4	30	33	39.6	0	41	18	0	21.62	1	36		5.6	14.4	1.43	4.98	32	1
0	2.8	18	47	3	55	24	39.6	20	59	16	4	21.8	0	36		2.4	8.9	1.58	6.38	46	1
0		20	26	2	36	55	39.6	1	40	55	1	24.54	0								1
0	4.5	12	36	3	22.7	58	39.498	2	59.6	66	10	24.81	1	11	5.04	5	8.3	2.16	5.03	33	1
0	2.3	25	39	4	41	24	39.36	10	45.2	48	34	24.68	0	36		3.8	7.9		4.82		0
0	9	8	44	3	34	38	38.76	23	10.4	23	25	25.18	0	24							0
0	1.3	18	42	3	23	56	38.64	6	46	51	6	25.61	1	24							1
0	7.9	25	33	4	30	32	38.4	13	48.3	12	6	21.16	1	13		5.9	7.3	1.78	4.84	32	1
0	4.1	20	48	4	33	29	38.28	8	20.8	23	22	28.37	1	5		2.6	9	0.89	3.19	11	1
0	1.7		42	6	42.3	15	38.07	8	33.9	30	0	29.3	0	24		3.4	5.8	0.97	0.01	23	0
0	3.1	20	45	3	30	42	37.8	8	32	56	2	23.94	1	12	12	1.6	197.16	0.82	4.93	42	1
0	4.2	20	34	4	39.2	24	37.632	24	52.2	22	26	19.94	0	18		3.3	14.1	2.89	6.5	35	0
0		16	29	4	20	47	37.6	1	12	25	2	24.3	1	8	42.23						1
0	6.5		37	2	47	40	37.6	16	60	56	24	26.54	0	25		2.7	5	2.24	3.2	18	0
0	5.7	15	37	5	25	30	37.5	11	23	58	4	22.09	0	24	45.56	4.4	8.7	1.01	4.61	32	1
0	3.4	25	38	3	25	50	37.5	60	98	15	4	24.28	1	72		3.6	11.1	2.4	5.29	20	1
0	3.1	25	38	4	26	36	37.44	1	24	28	2	30.68	0	12	5.61	4.6		3.48	4.67	21.6	0
0	4		42	3	32	39	37.44	0	19.3	15	0	25.01	0	9		3.7			6.57	55	1
0	3.72		37	6	20.7	30	37.26	0	6.8	10	2	28.03	0			2.1	6.7	0.68	6.8	14	1
0	1.3	23	41	2	71	26	36.92	4	46.8	26	0	23.46	1	12		5	4.2	1.01	10.41	51	1
0		15	32	3	45.4	27	36.774	63	51.4	33	68	31.02	0	48							0
0	7.6	11	29	2	27	68	36.72	3	6.2	48	1	33.26	0	36	12.47	4.7	4.5	0.91	4.59	20	1
0	2.7		33	6	13	47	36.66	0	20	42	41	25.93	0	48		3.1	8.7	3.88	6.69		0
0	4.7	12	36	3	20	61	36.6	2	30	46	2	22.55	0		16.39	4.3	10.1	2.16	3.69	49	1
0	5.6	15	38	8	12	38	36.48	4	8	45	2	25.9	1	21		2.3	5.47	1.19	3.9		1
0	1.6	23	35	4	24	38	36.48	3	3	26	4	24.19	0	24	31.02	2	15.7	1.87	4.55	40.6	1
0	1.7	25	40	3	22	55	36.3	70	54	48	2	20.88	0	18		2.6	7.4	2.13	6.94	38	1
0		25	41	2	56.4	32	36.096	4	80	45	4	24.93	0	24							1
0	3.7	25	46	6	30	20	36	2	8	3	3	20.16	1	48	48.83	5.3	20.7	2.53			1
0		25	43	3	40	30	36	8	93.2	28	0	25.83	0								0
0	4		38	8	24.8	18	35.712	0	8	15	4	25.56	0	20		3.6	2.6	1.88	2.43	20	1
0	5.2		39	3	36	33	35.64	0	41.8	22	26	29.05	0	38		3.1	6.7	3.5	4.06	21	1
0	2.6	15	35	2	40.5	44	35.64	3	20	57	4	25.34	0			3.1	6.4	1.52	1.88	19.9	0
1	2.9	15	53	2	50	35	35	1	50	25	2	20.38	0	9		3.5	6.4		7.09		0
0	8.3	20	45	1	159	22	34.98	0	22.6	11	0	36.84	1	12		4.7	16.7		3.3	20	1
0	5.8	14	43	6	17	34	34.68	14	19	12	14	22.86	0	60	45	3.4	135		5.8	29.9	0
0	8.1	20	34	7	12.3	40	34.44	28	10.9	28	20	32.18	0	12		4.6	3.8	4.62	3.64	16	1
0	5.3	25	36	2	41.9	41	34.358	3	28	14	20	28.73	0	24		6.8	8.3	1.55	4.37	28	0
0	3.7	20	37	4	31.7	27	34.236	10	27.6	27	14	22.53	0	6		4	14.9	1.9	5.17	27	1
0	4		27	4	47.5	18	34.2	12	74.8	31	0	26.06	1	52			11.2	2.76	6.8	32.7	0
0			34	6	16.6	34	33.864	0	12	9	18	22.49	1	18							1
0	2.2	20	35	4	84.2	10	33.68	6	72	53	2	21.15	0	12		5.1	7.8	1.22	6.03	29	0
0	1.3	15	40	3	56	20	33.6	3	95	13	50	23.12	0	12	16.84	2.2	7.09	1.65	4.79	47.8	1
0	6.7	14	25	3	34.9	32	33.504	1	30	24	2	22.09	0			1.95			3.11		1
0	3.9	15	41	2	76	22	33.44	2	128	38	2	22.64	0	12	18.41	3.5	8.7	2.83	6.06		1
0		11	35	7	10	47	32.9	1	1.2	30	1	21.8	0	5							1
0	9.87	20	40	2	56	29	32.48	4	55	33	3	24.69	0			7.8	30.9	0.57	3.92		0
0	10.1	23	37	3	27	40	32.4	52	82	45	36	23.67	1	8	26	3.7	14.2		4.16		1
0	1.6	15	36	4	47.5	17	32.3	1	46.6	12	1	22.86	0	12	1.46	4.2	3.5	3.18	5.88	53	1
1	1.7	25	36	4	23	35	32.2	40	36	44	22	24.07	0	12		1.8	9.3	1.35	5.82	46	1
0	1.9	20	39	4	25	32	32	2	26	38	7	24.22	0	14		2.2	8.7	0.66	3.25	34	0
2	5.5	8	39	5	18.7	34	31.79	8	25	30	0	26.42	0	12		7.3	8.2	3.26	4.84		0
0		16	32	3	52.8	20	31.68	1	36	19	1	30.27	1	22							1
0		14	24	4	60.8	13	31.616	4	40	75	7	22.59	0								1
0	2.7	25	35	3	30	35	31.5	2	62	33	5	26.59	0	6	22.49	3.9	5.8	0.92	4.2	41	1
0	2.9	15	32	2	38.4	41	31.488	0	12.2	38	2	24.78	1	12	23.25	1.5		2.65	2.78	16	1
0	4.4	23	40	3	40	26	31.2	1	19	25	1	21.16	0	24		6.9	9	3.3	5.1	29	1
0		20	31	3	61	17	31.11	3	60	50	1	25.62	0	48		2.32	6.37	0.97	4.76	29	1
0	6.3	12	35	4	21.6	36	31.104	4	40	50	3	24.22	0	12	26.97	3.5	10.1	1.82	2.36	18	0
0	12.8	7	37	3	24	43	30.96	1	7	35	4	26.04	0	10		6.5	14.7		5.6		0
0	7.2	20	51	6	27	19	30.78	9	20	55	1	32.87	1		37.41	2.4	3.8	1.86	2.08	18.3	1
0	4.4	18	45	3	38	27	30.78	2	7	35	1	25.17	0	36	34.55	2.48	8.66	4.28	3.42	41.9	1
0		14	19	3	31	33	30.69	2	52	28	1	23.29	0								1
0	3.8		37	5	22.66	27	30.591	5	14.16	29	2	23.82	0	24		6.12	13.55	0.82	5.93		1
0	1.4	20	34	5	21.7	28	30.38	6	15.7	15	6	23.89	1	9		1.3	3.8	3.34	2.68	11	1
0	5.2	25	38	2	37.03	41	30.3646	8	20	40		27.47	0	96		2.6	22.4	2.4	4.57	24	1
0	1.5	25	41	5	40	15	30	8	144.7	7	8	29.01	0	36		0.9	6.7	3.03	3.06	19	0
0	3.4	20	37	5	12.5	48	30	0	50	50	1	22.23	0	4	4.87	2.8	7.6	2.37	4.49	48	1
0	4.3	15	42	4	25	30	30	1	5	35	1	25.68	0		48.1	3.3	8.4	1.6	6.19	70	1
0	7.77	14	32	3	20	50	30	15	9.2	11	0	35.18	1	108		2.69	9.4	2.5	2.91	11	1
0		18	42	3	50	20	30	2	15	40	5	24.68	1	18							1
0	5.7	12	38	2	25	60	30	44	4	25	50	25.73	0	12		2.5	3.8	0.42	4.94	25	0
2	5.5	20	39	2	30	50	30	80	20	20	80	31.01	0	24		2.9	10.2	2.03	3.38	21.5	1
0	3.9	20	45	4	17.8	42	29.904	2	25	35	1	26.2	0	12	58.82	3.1	9.6	1.2	3.28		0
0	1.3	25	33	2	93.4	16	29.888	10	103.8	30	2	19.62	0			2.4	9	1.11	6.44	35	1
0	5.6	20	40	5	22	27	29.7	1	5	30	1	24.86	1	18	33.19	3.4	7.8	2.53	4.55	35.5	1
0	2	18	33	3	37.5	26	29.25	4	20	40	5	25.56	0	18		2.4			6.78	53	1
1	1.95	25	37	2	34	43	29.24	1	25	20	2	23.94	1	24		2.36	4.1	1.53	8.35	71	0
0	8.3	12	36	2	25	58	29	44	7.1	2	1	22.53	0	24	25.52	3.2	6.8	1.12	3.3	48.4	0
0	1.49	25	34	3	24	40	28.8	39	28	40	3	18.61	0	28		1.94	10.74	0.55	5.79	25	0
0	3.6	15	32	3	40	24	28.8	3	50	68	3	28.73	0	15	0.37	5	6.9	1.74	4.51	29	0
2	6.77		40	2	30	48	28.8	1	8	19	1	23.3	0		30.69	2.78		1.8	5.98		1
0	5	12	36	3	29	33	28.71	20	11.6	49	0	35.92	1	84		2	11.9	1.03	5.09	29	0
0	9.1		36	3	47.6	20	28.56	3	9	55	1	25.95	0	8	6.7	3.9	13.6		5.08		0
0	4.7	18	40	3	16	59	28.32	21	40	40	1	28.99	0	24							0
0	2.5	20	33	3	27.7	34	28.254	1	50	55	4	22.52	0			2.4	6	2.3	2.41	28	1
0	8	20	45	1	74	38	28.12	2	110	7	2	24.9	0			2.8	6.3	2.37	7.14	64	1
0	3.23	25	35	2	54	26	28.08	3	30	50	1	25.77	1	12		4.42	16.4	2.17	6.36	43.2	0
0	8.5		38	8	7.3	48	28.032	28	21	47	3	24.93	0	32		1.44	14.9		3.86	22	1
0		20	38	5	20	28	28	40	14.6	43	13	28.25	1	24							0
1	4	10	47	4	20	35	28	2	16	21	1	37.72	0	72	40.87	6.3	13.9	0.51	1.47	19	0
0	3.3	12	51	2	40	35	28	36	12	8	30	26.78	1	36		2.1	5.8	1.37	4.96	32	1
0	5.3	14	36	2	24	58	27.84	3	27	52	1	29.32	0	30	10.36	5.8	8.5	1.76	3.84	38	0
0	4.1	25	38	5	13.2	42	27.72	0	15.8	61	12	25.08	0	24		2.1	4.1	2.24	4.6	30	1
0	5.9		42	6	10	46	27.6	11	8	13	3	25.16	0	24		2.58	8.78	1.64	2.92	21.3	0
0	4.3		43	2	47.5	29	27.55	19	6.5	25	9	25.06	0			4.9	11.5		4.46		1
0	5.1		62	4	36	19	27.36	5	15	4	62		0			5.8	11.6	2.83	5.7	35.7	0
0	4.5	25	39	4	28.4	24	27.264	0	31.4	13	18	22.4	0	12		4.3	3.9	0.95	6.32	48	1
0	6.3	15	37	4	23.5	29	27.26	0	53.2	24	4	27.77	0	12		2.5	7.3	1.58	4.48	42	0
0	1.9	23	41	4	68	10	27.2	1	35	33	1	26.73	0	96	44.35	2.4	6.2	1.77	5.63	42	1
0	6	16	34	3	28.16	32	27.0336	4	22.16	30	3	23.72	0	26		3.9	5	1.3	3.77	30	0
0	3.5	25	51	3	50	18	27	0	17.3	43	10	24.9	0	24		1.7	6.51		5.47		0
0	2	18	39	4	33.7	20	26.96	8	51.6	35	4	28.29	0	36		2.9	7.6	1.65		21	1
0	3.1	15	30	4	21	32	26.88	2	11.5	72	3	24.49	1	12	34.3	2.3	157	1.83	4.44	35.7	0
0	2		35	4	26.5	25	26.5	0	42	15	8	23.15	0	22		4.1		1.13	3.92	33	0
0	5.2	20	44	1	97.9	27	26.433	0	56.9	2	6	24.49	0	120		3.4			3.74		0
0	7.8	12	38	5	7	75	26.25	39	3.6	40	47	23.29	1	48		3.4	9.2	1.65	3.01	22	1
0	3.99	16	36	3	29	30	26.1	6	28	20	6	23.39	0	18		3.97	11.8		5.66	54.5	0
0	4.6	20	59	2	93	14	26.04	3	93	14	3	26.03	1	48	65.77	3.1	172	1.04	2.01	21.9	0
0	1.8	25	36	3	54.2	16	26.016	22	26.7	10	0	27.17	0	12		3.7	4.5	1.55	2.72	13	0
0	3.8		31	5	19.9	26	25.87	2	28.6	28	4	25.74	0		28.35	5.1	9.2	0.9	4.81	25	0
0	13.4	13	39	3	22	39	25.74	13	18	15	10	24.22	1	48		12.4	9.6	1.03	6.91	33.1	1
0	1.3	25	32	3	18.9	45	25.515	26	27.7	30	0	25	1	10		2.7	6.8	1.92	5.49	26	0
0	4		36	6	17	25	25.5	50	35.25	49	63	23.36	1			4.4	15.3	1.14	3.48	34.1	0
1		25	44	2	34.2	37	25.308	0	60	20	55	26.88	1	12							1
0	2.8	20	35	3	24.1	35	25.305	30	24.7	42	0	24.62	1	24		3.8	7.6	2.19	5.41	23	1
0	2.1	25	46	4	26.3	24	25.248	0	12.8	35	12	26.28	0			2.4	6.9	2.37	5.14	23	1
0	1.6		34	2	48.5	26	25.22	1	11.7	10	1	28.36	0			4.1	8.1	4.14	4.57	40	1
0		14	35	5	11.2	45	25.2	55	13.2	40	44	29.41	0	60							1
0	3.98	18	35	3	12	70	25.2	83	10	28	0	20.57	0	12		3.05	10.23		4.7		0
0	1.6		23	1	90	28	25.2	0	33	24	10	19.84	1			1.5		0.89	7.55	37	1
0	3.3		37	3	26.9	31	25.017	0	93	53	0	26.58	0	18		2	9.5	1.79	5.91	41	0
0	8.4	15	30	2	25	50	25	30	28.2	33	0	22.84	0	12		4.3		1.13	3.97		1
0	2.29	15	50	1	100	25	25	1	90	21	1	27.16	0	60	43.69	3.53	13.18	1.18	4.84	25	0
0	5.7	18	35	3	41.6	20	24.96	2	9.9	27	1	27.41	1	18	19.44	2.9	14.01	3.96	5.06	45.3	0
0	2.5	15	39	3	26	32	24.96	80	37	60	1	25.47	0	18	43.63	1.4	8.8	1.67	2.57	22	0
0	3.8	25	32	9	7.7	36	24.948	0	16.5	52	0	27.68	0			3.7	7.7	1.65	6.26	36	1
0	8.4	25	34	3	20	41	24.6	8	56	59	2	25	0	18							0
0	3.44	14	38	3	38.9	21	24.507	8	22	6	0	24.34	0	24		3.5	12.5	2.14	3.03	19.9	0
0	5	25	36	3	29	28	24.36	4	81	33	4	24.91	1	24	7.07	3.2	10.5		3.62		1
0	4.8	18	39	4	16	38	24.32	36	9.6	24	38	26.6	0	18		3	21.5	3.98	2.4	21	1
0	13.6	14	51	1	45.8	53	24.274	0	40	35	1	32.39	0	48		3.1	7	2.09	3.98		0
0	4.6	25	37	9	9.3	29	24.273	0	35.3	42	8	18.73	1	7		1.9	3.7	1.37	5.95	36	0
0	4.2	18	38	4	37.8	16	24.192	2	26	55	3	24.09	1	24		2.1	7.8	1.44	5.22	44	1
2	8.4	18	24	6	18.3	22	24.156	2	6.6	23	1	24.21	0			6.4	10		6.45	41	1
0	2.9	20	41	2	32.5	37	24.05	0	70.7	51	2	25.18	0	16		1.7	4.5	1.17		36	1
0	3.5	15	42	3	40	20	24	1	64	30	2	21.22	0	48	21.92	5.3	4.8	2.31	5.19	29	0
0	4.92	8	37	2	30	40	24	12	25	35	12	25.86	0	48	36.58	4.09	13.22	1.78	6.42	39.7	0
0	4.9	12	43	1	47	51	23.97	0	38	22	0	21.3	0	13	32.79	5	7.6	2.11	3.77	30	1
0	4.8	14	38	3	26.5	30	23.85	0	50	55	3	21.5	0	18	25.76	1.7	4	0.42	2.81	24	1
0	1.9	10	37	1	70	34	23.8	11	74	11	4	21.47	1	16		3.9	16.5	1.43	6.77	37	1
0	7.1	16	37	2	54	22	23.76	15	6	0	2	27.68	0	36	49.21	1.3	9.8	1.71	2.84	38	1
0	3.1	20	32	4	42.1	14	23.576	6	40.6	33	4	22.4	0	9		2.3	3.8	1.08	4.81	28	1
0	7.5	15	31	4	19	31	23.56	16	3	60	1	22.47	1			2.8	5.6	2.93	3.07	27	0
1	2.6	20	43	2	47	25	23.5	2	50	30	1	21.6	0		26.87	4.7	12.1	1.71	7.55	91.3	1
0	2.2	20	34	3	19.9	39	23.283	21	31.8	45	20		0			2.8	14.1	3.91	7.78	24	1
0	3.8	20	32	7	6	55	23.1	1	9	10	2	24.86	1	12	27.03	2.3	7.9	1.18	2.8		1
0	3.9	20	31	2	60.7	19	23.066	6	27.5	31	16	34.32	0	9		6.4	22.1	1.62	2.93	20	1
0	4.9	20	36	3	54.9	14	23.058	8	32.7	42	0	32.65	1	18		4.7	4.6	1.41	2.36	14	0
0			35	3	51	15	22.95	43	28.75	20	47		0								0
0	2.61	20	38	4	19.1	30	22.92	1	42	35	9	39.09	0	30		434	8.8		3.48		0
0	4.8	14	33	3	22.3	34	22.746	31	6	18	2	27.76	0	12							1
0	2.9	20	34	7	11.6	28	22.736	0	27.4	31	6	24.39	1	30		1.4		0.52	4.44	21	0
0	5.4	15	32	2	43.7	26	22.724	46	7	2	19	24.31	0			5.3	4.4	0.99	4.49	34	1
0	3.07	20	43	3	16	47	22.56	11	50	39	2	25.13	0	24	46.05	2.48	164	0.92	2.8	22	1
0	3.6	15	35	7	14	23	22.54	3	2	32	2	25.25	0	12	25.53	4	7.1	1.18	2.61	18	0
0		25	43	3	30	25	22.5	11	35.7	28	0	25.8	0	7							1
0	2.7	14	43	3	50	15	22.5	22	16	31	7	24.82	0	18	65.37	3.9	8.8	3.15	2.33	18	0
0	7	25	32	4	23.4	24	22.464	8	11.2	4	2	27.16	0	18		6.5	3.2	1.11	5.62		1
0	5.5	15	37	3	62.3	12	22.428	0	86.2	38	0	26.22	0			3.6	8.21	1.89	2.76	19.8	1
0	2.1	12	35	10	6.4	35	22.4	25	3.2	60	50	25.11	0	12		3.3	10.7	2.2	5.02	32	0
0	2	15	35	2	26	43	22.36	8	12	4	9	22.99	0	12		3.7	14.8	2.11	5.44	22	1
0	5.9	23	43	3	21.1	35	22.155	15	8	10	2	23.51	0	36		3.3	4.5	1.44	7.75	46	1
0	9.18	16	31	3	29.5	25	22.125	0	15.7	18	0	25.45	0			4.82	13.62	2.65	6.04		1
2	14.5	12	32	4	10	55	22	65	1.5	44	2	26.12	0	12		5.6	7.2	3.41	7.1	42	0
0	3.3	15	41	2	20	55	22	4	47	52	1	23.03	0			4.7	8.5	1.56	4.28	39	0
0	5.5	12	35	3	17	43	21.93	1	8.4	38	0	23.39	0	48	22.98	3.22	8.3		2.87		0
0	6.82	19	32	3	28.1	26	21.918	0	36.2	64	14	23.84	0	18		1.92	9.15		6.41	34	1
0	8	15	31	4	10.5	52	21.84	0	20	45	5	29.76	0	24		4.7	12	5.6	2.91	44	0
0	5.6	25	40	3	26	28	21.84	8	33	3	8	29.98	1	48	10.8	6.1	16.1	1.49	4.91	44.2	0
0	3.2	25	39	4	19.34	28	21.6608	9	93.9	29	0	26.49	0	18		2.9	8.6	2.31	3.17	26	1
0	2.4	20	43	6	18	20	21.6	1	11.9	42	1	22.98	1	18	18.46	3.1	7.2	2.17	3.52	34	0
0	11.2	20	42	5	36	12	21.6	85	17	7	66	33.51	0	18		3	11.51		3.46	53	1
0	5.11	25	38	3	24	30	21.6	6	26	7	0	34.75	0	18		4.22	3.64	3.29	2.75	21	1
0	10.71	15	37	2	18	60	21.6	40	17	4	1	23.6	0	36	51.45	4.5	15.78	1.81	8.23	48	1
0	4.03	15	38	5	9.7	44	21.34	0	5	35	4	23.3	1	18		1.67	17.64	3.51	3.83	25.2	1
0	5	18	42	2	35.5	30	21.3	0	13.9	25	8	26.09	0	18		1.9	7.5	2.13	4.45	22	0
0		23	35	2	88.4	12	21.216	0	106.5	20	0	25.22	0								1
0	4.17	25	40	1	111.3	19	21.147	5	15	4	62	23.88	0	18		5.28	6.4	2.83	5.97	35.7	0
0		18	22	3	64	11	21.12	1	147.4	50	4	20.88	0			1.7	16.5	2.49	4.1	39	1
0	2.55	18	46	2	66	16	21.12	6	21.5	10	6	21.61	0	48	83.11	4.23	9.5	1.64	7.19	54.3	0
0	3.3	20	32	3	20.6	34	21.012	13	48.4			24.07	0	26			5.6		5.58	35.7	1
0	4.02	16	35	7	12	25	21	2	2.7	5	3	25.66	0	24		2.39		1.9	3.46	33	0
1	4.5	15	44	6	14	25	21	10	9.5	7	5	20.83	0	12		4.7	8.4	2.25	5.41	48.5	1
0	2.1	20	35	3	70	10	21	5	114.7	6	0	26.51	1	24		11.4	8.4	1.15	8.73	58	0
0	2.5	14	30	5	32.2	13	20.93	1	22.3	27	0	24.22	0	18		3.8	7.9	2.03	4.89	44	1
0		25	48	1	80	26	20.8	26	80	39	16	23.81	1	4							0
0	2.8		37	3	17.3	40	20.76	0	8.9	35	0	26.12	0	32		2.6	8	3.8	4.65	21	0
0	4.5	25	31	3	18	38	20.52	1	4	30	1	25.39	1	24		6.3		2.06	5.88	42.4	1
0	4.3	25	47	3	38	18	20.52	4	38	8	6	23.51	0	12		3.1	8.7	1.5	5.56	18	0
0	1.9	20	28	2	16	64	20.48	16	141.8	38	0	28.73	0	22		1.1	5.4	1.63	2.02	9	1
0	11.5	15	37	4	20.2	25	20.2	15	34	54	2	33.6	1	72	56.79	6	11.6	1.09	3.25		0
0	3.4	20	43	8	18	14	20.16	4	18	35	2	20.9	1	12	19.45	4	6.2	0.92	4.83	55.4	0
0	11.7	18	43	4	14	36	20.16	10	22	10	2	22.49	0	24		7.6			3.78		1
0	4.3	23	31	3	24	28	20.16	19	22.5	5	0	24.41	0			4	5.8	1.62	5.75	39	0
0	1.7		28	4	25.1	20	20.08	0	35.7	40	0	21.45	0			2.7	9.4	2.37	0.02		1
0		25	38	2	40	25	20	8	80	20	10	29.91	1	12							0
0	3.4	23	43	1	50	40	20	50	89.5	62	24	25.71	0	36		6	12.9	2.86	2.63	19	1
0	2.7	25	35	4	35.5	14	19.88	0	10.6	50	2	20.99	0	18		2.4	7.4		3.21	17	1
1	1	25	35	4	41	12	19.68	6	0.04	17	13	32.14	1	60		2.1	8.25		4.33		0
0	3	18	34	4	12	41	19.68	5	80	38	4	23.29	0	10		3.5	11.2	1.99	5.46	82.4	1
0	2.4	25	44	5	15.7	25	19.625	10	46	30	0	24.69	0	36		1.8	11.5	2.7	2.25	18.4	1
0		25	39	2	98.1	10	19.62	2	22.9	0	1	30.1	1	36							1
0	4	25	39	1	44.3	44	19.492	3	200.2	40	0	23.51	1			2.1	5.3	3.51	6.72	52	1
0	1.8	15	38	2	16.8	58	19.488	20	20.8	22	0	24.82	0	12		2.5	9.2	2.06	4.65		1
0	5.3		40	4	20.9	23	19.228	0	40.6	21	0	25.61	0	14		2	4.5	1.03	3.52	18	1
1	7.9	15	39	2	20	48	19.2	2	60	36	3	24.11	0	48	11.3	6.7	8.5	1.84	5.97	36.6	0
0	3.5	20	43	1	52.6	36	18.936	0	40.3	13	0	24.62	0	8		1.7	6.8	2.42	5.21	45	1
0	8.87	16	50	4	7.5	63	18.9	4	9	64	2	27.44	0	48	49.72	4.31	9.81	1.2	6.19	40	0
0	2.31	12	36	3	20.9	30	18.81	0	70	35	4	24.39	1	12		3.11	10.31	0.93	4.38	39	0
0	1.9	14	32	5	8	47	18.8	3	10	71	1	23.59	1	15	22.65	3.1	13.8	0.95	3.66	26	1
0	6.3	18	35	5	15	25	18.75	20	33.1	28	0	28.09	1	24		5.7	5.3	1.38	2.43	7.5	1
0	2.6	25	70	3	25	25	18.75	40	60	19	23	24.62	0	12		2.7	5.5		7.83	44.7	1
0	7.7	10	33	3	15.2	41	18.696	15	44	38	0	24.38	1	12		5.1	6.9		5.7	17	0
0	2.5	15	41	1	40.6	46	18.676	3	44.4	36	0	23.67	0	12		1.4	7.5	5.89	3.36	27	0
0		15	42	4	22.1	21	18.564	1	30	65	1	25	0	12							0
0	3.6	15	35	3	19.9	31	18.507	2	38	40	3	24.65	0	24		4.2	7.8	2.1	3.16	23	1
0	14.9	20	35	7	8.8	30	18.48	16	9.1	40	16	25.96	0	24	39.24	9.3	16.9	2.85	6.39	37	1
0	14.9	20	33	7	8.8	30	18.48	16	9.1	40	16	25.96	0	24	39.24	9.3	16.9	2.85	6.39	37	1
0	3.4	23	34	3	21.2	29	18.444	0	12.6	11	0	20.81	0	15		1.8	4.4	2.07	7.04	35	1
0	3	25	34	3	16.6	37	18.426	0	19	35	0	27.47	0	48		5.3	8.5	2.01	4.22	21	1
0	2.5	12	34	1	50.9	36	18.324	23	28.6	40	0	28.4	0	60		1.2	5.1	1.32	2.9	12	1
0		14	28	4	19	24	18.24	5	19	20	3	22.48	1								1
0	2.5		41	6	10	30	18	5	11	16	7	24.09	0	36		3.6	9.3	1.82	4.8	34	1
0		10	38	4	30	15	18	13	55	80	20	25.03	0	24							0
0	4.9	15	35	3	15	40	18	20	7.6	26	0	21.91	0			3.7	6.9	0.82	5.83	40	1
0	2.9	13	36	2	60	15	18	1	78	30	4	25.74	0	12		4.9	6.8	2.27	3.98	24	1
0	3.2	8	37	1	60	30	18	75	60.3	45	3	23.94	0	24		4.4	7.2	2.63	7.93	39	1
0	5.4	20	46	1	35.85	50	17.925	0	31.9	11	0	24.16	0	36		2.5	7.5	2.55	4.86	31	0
0	9.2	15	32	4	14	32	17.92	3	15	32	4	22.58	0	24		5	8.2	0.93			1
0			41	3	35.1	17	17.901	0	24.8	8	10	23.89	0	20							0
0	6.4	11	36	6	5.5	54	17.82	1	10	30	1	20.45	1	24	32	7.6	7	1.15	6.08		1
0	1.4	15	41	2	46	19	17.48	2	46	27	1	25.47	0	18		2.69	7.79	1.99	3.63		0
0		15	40	3	52.7	11	17.391	0	113.3	13	0	24.62	0	12							1
0	2.4	25	47	2	27.9	31	17.298	2	50	40	5	27.17	0	32		2.2	3.8	1.64	5.01	39	0
0	3.4	8	38	3	22	26	17.16	2	20	58	3	27.65	1			5	11.4		3.28	21.4	1
0	6.1	25	42	2	57	15	17.1	24	50	58	4	30.12	0	12	33.25	5.6	7.4	1.25	5.77	62	1
0		25	38	1	240.8	7	16.856	20	226	38	8	26.2	0	12							0
0	6	15	38	2	70	12	16.8	20	59	12	1	29.05	0	4	6.96	5.9	22.7	4.04			1
0	3.1	25	34	4	18	23	16.56	18	17.4	22	0	23.37	0	0		5.7	5.4	1.48	5.39	28	0
0	4.8	15	36	5	9.7	34	16.49	1	60	52	6	24.74	1	60		8.4	5.6	1.35	5.92	25.3	1
0	0.5	18	38	4	9.3	44	16.368	24	1.1	1	48	22.53	1	10	30.08	3.9	7.5		7.98		1
0		25	40	2	29	28	16.24	6	55.5	28	3	21.85	1	12							1
0	1.46	20	35	3	54	10	16.2	10	38	20	12	26.23	1	48	10.4	1.54	8.1	1.46	4.18	35	0
0		16	39	4	13	31	16.12	2	16	40	1	24.54	1	24	36.96						0
0	4.1		39	2	26.8	30	16.08	14	46.1	17	74	31.46	0	18		3	3.5	2.51	3.37	20	0
0	6	18	33	4	16.7	24	16.032	6	21.5	16	0	28.07	0	12		7.3	11.1	2.31	9.9	16	1
0	4.5	25	40	5	12.7	25	15.875	3	28.4	27	2	28.96	0	84		4.4	3.8	1.08	6.82	34	1
0	8.8	12	33	7	11.3	20	15.82	0	10.8	5	12	27.15	1	12		9.8	5.4	2.2	4.43	24	1
0		25	31	2	22.6	35	15.82	0	26.6	33	0	28.41	1								0
0	1.7	20	34	4	32.8	12	15.744	6	6.2	0	0	25.69	1	36		5.4	8.1	2.7	5.21	50	0
0	4.2	15	46	3	11	47	15.51	16	8.6	42	10	28.67	0	12	34.15	2	5.6	1.85	6.8	37	0
0	6.9	13	31	4	5.5	70	15.4	2	3.7	50	6	22.53	0			4.9	7.7	1.86	4.86	69.7	1
0	12.2	14	33	2	11	70	15.4	8	1	0	1	29.43	1	24	38.52		11	1.22		41	0
0	7.5	20	37	1	25.3	60	15.18	0	28.2	17	2	24.84	0	13		8.1	6.1	1.65	5.88	44	0
0	7.2	23	44	2	62	12	14.88	32	62	15	26	38.06	0	24		1.5	4.5	0.84	3.83	52.6	0
0	3.7	25	39	2	33.8	22	14.872	0	75.2	3	0	29.38	1	18		6.5	6.9	2.41	6.22	31	1
0	1.8	20	36	3	9	55	14.85	3	12	42	2	22.86	0	30	23.04	6.8	319	1.97	3.52		0
0	8.9	18	35	7	10.6	20	14.84	0	2.1	0	0	22.84	1	18		2.7	7	0.66	2.58	24	1
0	3.1	12	31	1	67.2	22	14.784	2	17.3	9	2	24.38	0	12		2.5	22	3	3.25	27	0
0	2.9	15	43	6	12.3	20	14.76	2	20	45	2	23.39	0	18		2.4	16.7	2.06	8.39	41	0
0	4.7		35	2	19.9	37	14.726	0	33	42	0	22.4	1	26		3.5	7.3	1.49	4.62		0
8	24.3		39	4	46	8	14.72	37	29.5	10	0	28.95	0	36		5.8	4.4	1.29	3.67	21	1
0	6.18	25	42	5	14	21	14.7	14	25	3	20	24.08	0	24		2.04	10.72	4.17	5.55	35.7	0
0		23	31	3	10	49	14.7	1	5	49	2	29.41	0	48	59.85						1
0	3	20	34	1	37.4	39	14.586	0	49.1	31	0	30.67	1	18		1.9	7.3	1.98	2.71	22	1
0	7.9	15	34	5	4	72	14.4	10	3	36	1	35.16	0	24		3.8	10.61		4.83	69	0
0		15	29	3	24	20	14.4	3	22	21	2	25.31	0								1
0	4.36	20	31	3	39.3	12	14.148	2	7	3	0	24.03	1	18		2.36	22.2	1.78	6.77	36	1
0	6.1	15	32	2	37	19	14.06	4	37	25	3	25.4	0	36	14.69	3.9	8.3	1.74	5.77	53	1
0	9.05	11	33	3	6	78	14.04	7	5	15	20	22.98	0	48	10.19	3.84	8.22	1.52	3.14	28.9	1
0			33	2	70	10	14	13	194.4	29	26	33.14	0	12							1
0	2.7	15	31	5	13.8	20	13.8	20	41	51	2	22.31	0	12	13.16		7.2	1.65	3.79	24	0
0	2		37	3	27	17	13.77	20	32.8	77	15	18.56	0	12		4.8	7.2	2.94	7.51	48	1
0	2.5	20	34	3	50.8	9	13.716	0	91.1	14	0	25.39	0	144		4.7	5.5	1.8	5.7	51	0
0	6.4	18	31	4	19	18	13.68	3	23	8	2	20.76	0	9		6.1	12.5	2.41	9.31	88.8	0
0	17.1	14	28	7	3	65	13.65	15	6	18	2	22.21	1			10.6	14.4	1.33	4.84	37	1
0	8.6	18	41	4	10	34	13.6	22	10	25	1	25.26	0	12		7.1	15.4	2.45	5.38	18	1
0	9.5	11	46	5	9.7	28	13.58	2	7	0	2	26.23	0	11		7.8	9.2	0.83	4.39	47	1
0	9.1	14	33	5	6	45	13.5	2	3	28	1	25.9	0	12	39.77	3.72	8.29	1.56	3.62	25	1
0	13	25	39	7	16	12	13.44	1	8	20	2	35.81	0			6.9	11.8	4.21	4.2	32.9	1
0	2.49	15	39	5	11.17	24	13.404	6	6.6	24	3	24.02	1	84		6.26	9.5		7.21		0
0	3.4	20	33	2	23.1	29	13.398	0	122.5	53	6	27.43	0	17		1.3	10.8	1.12	2.11	14	0
0	3.3	25	38	1	23.5	57	13.395	20	166.2	40	6	28.41	0	18		2.4	14.2	0.77	5.58	30.4	1
0		20	34	5	29.6	9	13.32	8	8	5	2	20.78	0	18	34.91						1
0	2.4	23	33	4	25.4	13	13.208	2	14.8	12	2	33.08	0	30		2	4.6	1.65	3.47	21	1
0	3.45	15	39	6	4	55	13.2	34	0.3	5	1	28.72	1	24	96.44	4.47	7.78	1.85	4.63	25	0
0	3	15	38	2	20	33	13.2	2	16	29	1	25.1	1	48	37.27	1.7	4.3	0.94	3.3	26	1
0	8.6	18	37	2	22	30	13.2	3	6	34	3	24.58	0	48	17.34	4.5	8	2.04	4.55	40.4	0
0	2.73	20	41	6	10.9	20	13.08	2	23	62	5	21.78	1	60		1.78	7.7	3.97	4.05	38	1
0	2.5	14	33	3	10.1	43	13.029	2	30	57	5	20.1	0	1	22.27	2.7	10.8	0.95	4.87	55	1
0	4.5	12	29	5	13	20	13	1	50	16	2	24.02	0	12	19.53	4.2	8.1	2.38	5.58	70	1
1	5.1		47	7	20.6	9	12.978	30	27	18	40	29.07	1	72		4.5	7.1	1.12	4.89	28	1
0	10.2	15	47	4	6.6	49	12.936	4	9	35	7	25.08	0	12	16.87	6.5	7	1.1			1
0		15	35	1	33	39	12.87	3	83.36	13	1	26.26	0	24					3.67		0
2	5.1	15	34	2	12	52	12.48	1	10	23	2	28.48	1	9	13.1	2.5	7	2.85		29	1
0		25	40	2	62	10	12.4	9	68	23	8	23.29	0	60	22						1
0	11.2	20	41	3	7	59	12.39	50	25	40	2	25.68	0	9	25.43	8.8	249	1.62	6.08	47.3	0
0	4	15	36	4	23.7	13	12.324	1	8.3	0	1	23.55	0	24	15	2.8	9.5	1.71	4.92	31	1
0	2.32	20	44	3	41	10	12.3	1	49	32	34	24.22	1	48	14.09	2.45	4.71	1.1	6.05	27.6	1
0	8.1	23	43	4	8.5	36	12.24	12	2.35	44	20	28.73	0	24		5.5	7	2.69	3.3	14	0
0	6.9	18	40	1	67.9	18	12.222	0	78	30	0	24.44	0	11		2.8	6.1	2.83	5.34	40	0
0	9.7	23	40	5	20.3	12	12.18	8	14.6	6	0	33.2	0	18		7.8	3.5	2.58	2.21	26	1
0	3.9	10	42	2	16	38	12.16	18	28.8	7	8	29.3	0	36		4.4	2.6	0.96	3.09	17	0
0	2.7	25	37	3	9.6	42	12.096	2	21.1	0	0	33.9	1	12		1.7	5.6	1.06	3.11	20	0
0	4		34	3	20.1	20	12.06	0	12	35	0	26.96	0	21		3.3	8.7	1.21	5.8	24	1
0		11	52	4	7	43	12.04	40	0.2	26	2	27.61	0	12	37.4						0
0	4	15	36	8	5	30	12	80	15	45	4	24.69	1	12		3.5	5.3	2.43	3.17		1
0	1.5	25	41	5	30	8	12	2	70	27	1	25.18	1	12		5.3	8.4		5.27	67	0
0			27	5	8	30	12	7	26	27	3	32.77	1	48							1
0	9.1	16	38	4	5	60	12	0	7.9	12	0	25.13	0	21		4	5.2	1.68	5.86	44	0
0	3.3	25	38	4	5	60	12	42	6	50	48	23.7	0			1.7	16	5.72	2.16	20	0
0	6.4	20	34	3	20	20	12	1	45	37	3	25.74	1	60	29.07	4.4	249	1.68	5.64	33	1
0		20	23	2	20	30	12	15	65	25	20	22.22	0								1
0	1.3	25	39	3	19	21	11.97	13	3.4	8	7	22.58	0	7		1.7	5	2.36	3.46	25	1
0	8.4	12	40	4	14.9	20	11.92	0	5	38	13	21.47	0	36		5.7	5.7	1.61	4.62	47	0
0	6.6	15	37	3	12	33	11.88	1	35	15	1	25.45	0		17	3.9	1.9		6.5		0
0	4.27	20	33	3	11.2	35	11.76	4	7.4	55	70	26.59	0	24	4.45	4.01	9.22	0.94	6.53		1
0	1.1	20	29	1	84	14	11.76	1	20	55	4	23.99	1	24		3.7	6.4	1.83	4.19	12	1
0		15	30	3	13	30	11.7	40	62.7	16	4	20.62	0								1
0	2.5	15	38	5	8.6	27	11.61	1	12.9	27	0	25.42	1	7		1.7	2	1.45	2.92	37	1
0	1.9	20	40	4	10	29	11.6	2	24	45	1	31.49	1	18	39.46	2.7	8.2	0.96	2.54	19	1
0	5.8	15	35	5	7	33	11.55	2	8	26	2	26.85	1	12	20.18	8.3		1.37	6.11		0
2	2.6	16	33	2	44.1	13	11.466	10	20	10	2	25.06	1	15		3.2	7	1.23	2.78	17	1
0	9.3	16	34	2	19	30	11.4	1	20	25	1	24.99	0	8		3.5	4.8		4.63		0
0	8.4	12	39	2	19	30	11.4	20	13	45	4	27.78	1	24	42.8	2.62	7.9	1.09	3.07	41	1
0	9.7	20	44	3	8.8	43	11.352	1	6	43	1	23.29	0	12	46.22	4.6	7.6	1.49	6.4	61	1
0	2.4	15	44	3	21	18	11.34	9	29	5	3	26.12	0	48	32.89	1.7	6.1	1.95	3.19	25	1
0	3.9	14	48	1	16.2	70	11.34	1	8	29	1	25.93	0	36	19.06	2.6	9.6	1.09	5.11	32	1
0		18	41	1	39	29	11.31	4	74.5	2	0	23.12	0	24							1
0	4.6	12	40	5	15	15	11.25	100	12	21	3	27.76	0	30		3.9	6.4	0.72	4.56	36	0
0		20	38	1	45	25	11.25	13	22	23	5	27.47	0	12							0
0		20	37	2	20	28	11.2	1	27	15	3	24.49	0	6							0
0	10.7	13	42	4	5.3	51	10.812	1	1.2	6	0	21.14	0	12		5	6.4	1.51	4.94	21	1
0	7.56		34	4	6	45	10.8	0	3.4	7	20	26.42	1	12		6.1	17.5	1.46	6.02	23	1
0	3.6		28	4	11	24	10.56	1	11	24	1	24.3	0			4.7	27.8	2.63	6.66	58	0
0	6.8	15	23	7	6	25	10.5	1	4	29	2	22.65	1			9.8			7.06		1
0	3.4		38	2	35	15	10.5	10	5	3	0	21.88	0	25		4.5	6		12.45	79	1
0	5.3	18	33	4	5.7	46	10.488	1	23	59	2	28.4	1	36	16.72		91.6		2.99	15.4	1
0	2.4	20	34	2	26	20	10.4	3	36	30	3	27.36	0	24	45.6	1.9	13.4	1.95	4.48	44	0
0	11.7	8	47	4	11.3	23	10.396	0	2.7	2	1	24.69	1	8	42.24	5.2	12.6	1.03	7.21		0
0	1.5	20	34	5	9.4	22	10.34	1	20	33	10	25.54	0	48		3.7	11	2.9			1
0	6.3	20	30	2	32	16	10.24	2	36	14	4	27.78	0	24		4.9	12	1.48	6.05	33	0
0	7.88	20	34	3	11	31	10.23	77	7.5	4	60	24.38	0	24		1.1	20.4	1.75	4.43		1
0		12	45	5	6.8	30	10.2	35	11	20	42	25.14	0	24							0
0	2.8	25	37	2	30	17	10.2	1	8	26	1	26	0	36	8.86	5.7	6.8	1.7	4.38	30.2	0
0	11.08	10	39	2	17	30	10.2	3	45	54	1	22.98	0	12	22.81		5.01	0.94	3.92		0
0		15	35	3	16	21	10.08	1	0.4	23	0	21.45	1	12	22.31						1
0	3.8	16	39	5	3	67	10.05	6	5.8	37	0	22.84	0	20		4.7		0.72	4.95	27	1
0	2.8	20	32	3	12.4	27	10.044	0	21.3	23	0	24.07	0	18		2.7	7.2	2.84	5.98	34	1
0	4.3	25	34	5	8	25	10	80	25	30	20	23.12	0	16		2.9	9.65	2.55	8.82	34	1
0	2.8	15	42	2	25	20	10	1	26	8	1	25.38	1	30		1.8	5.9	0.87	3.55	28	0
0	5.14	15	34	2	10	50	10	75	10	42	30	24.91	1	24		3.6	11.6		5.59		1
0	4.9	25	30	2	17.8	28	9.968	24	18.8	34	23	25.7	0	36		6.3	9.2		3.92	14	1
0	9.6	10	40	3	10	33	9.9	1	17	46	4	25.56	0	48	50.13	3.6	11	2.53	5.68		0
0	2.66	20	38	4	18.6	13	9.672	21	0.8	0	0	32.72	0	18	25.38	2.06	8.16	1.11	2.21	14	0
0	10.1	18	34	1	42	23	9.66	16	6	40	4	24.15	1	24		3.6	4.3	2.37	2.61	15	1
0		14	35	5	24	8	9.6	38	1	10	0	25.1	1	12							0
0	7.8		42	3	10	32	9.6	48	35	27	38	20.66	1	48		5.2	11.2	0.62	8.78	61	0
0	10.7		52	2	16	30	9.6	2	1	3	1	28.72	0	36		5.02	18.9	3.7	3.96		0
2	4.5	10	45	3	18.8	17	9.588	8	15.7	36	5	25.95	0		26	3.2	4	1.35	4.18	41	1
0	2.9		29	3	39.9	8	9.576	0	34.5	15	0	26.78	0	12		7.7	6.5	0.57	4.89	14	1
0	5.3	14	35	3	29	11	9.57	2	38.3	23	2	23.34	0	18		2.9	8.1	0.92	3.12	16	0
0	1.8	23	29	1	43.5	22	9.57	2	65.3	18	8	25.14	0	36		3.9	4.4	1.98	6.21		1
0	15.4	12	34	3	9	35	9.45	3	24	18	3	22.45	0	12	12.98	3.8	6.1	2.27	3.31	51	1
0	4.97	20	51	6	7.13	22	9.4116	3	62	48	18	27.31	1		23.08	3.54	8.11		7.41		0
0	6.8	14	39	3	10.8	29	9.396	1	36	5	1	26.37	1	30	50.75	5.97	7.5		5.59	44.8	0
0	5.19	12	27	2	41.88	11	9.2136	19	32.86	6	1	27.17	1	24	38.64	1.83	8.61		3.69		1
0	6.4	11	38	5	8	23	9.2	24	7	8	16	27.76	0	14	38.49	4	8.3	0.47	4.43	34	1
0			33	1	53.5	17	9.095	32	7	57	31	24.39	0	18							0
0		9	39	3	15	20	9	1	3.1	24	1	20.68	0	72							0
0	3.8	25	35	3	15	20	9	45	16	38	2	23.57	0	24	78.42	3.6	12.5	0.75	4.75	33	1
0	15.5	15	39	2	14	32	8.96	2	0.6	30	1	25.13	0	12	47.46	5.2	16.6	1.29	5.82	19.58	0
0	2.5	20	38	5	4.7	38	8.93	4	30	50	1	28.07	0	48	11.59	2.5	7.4	1.57	4.33	34	1
0	10.9	8	40	1	44.5	20	8.9	2	17	18	1	21.33	0	18		7	5	3.04	3.92	42	0
0	6.9	18	39	2	22	20	8.8	6	17.7	29	5	26.82	0	18		3.9	10.1		3.98		0
0			45	4	21.8	10	8.72	10	48	4	3	24.73	0	84							0
0		13	35	3	10	29	8.7	1	10	29	1	23.29	0								0
0	5.67	12	38	2	29	15	8.7	4	1	24	1	25.06	1	24		8.4	8.65	1.55	2.18	32	1
2	3.33	18	56	9	8	12	8.64	11	15	0	18	27.16	1	36	30.74	2.8	6.8	2.1	4.11	49	1
0	4.4	23	26	4	9	24	8.64	2	20	35	1	22.09	0	19		4.9	7.3	2.53	6.08	52	1
0	6.6	20	41	1	35.9	24	8.616	4	8.3	12	1	31.44	0	8		6	5.5	3.22	5.27	37	1
0	7.8	23	34	1	20	43	8.6	10	160.8	0	2	26.28	0	18	22.19	2.2	9.7	1.06	6.93	54	1
0		18	35	3	28.6	10	8.58	0	24.3	0	0	25.59	0	10							1
0	4	23	44	4	35.5	6	8.52	0	30.9	0	0	28.06	0	12		3.1	4.8	0.98	5.41	15	0
0	7.1	10	36	6	4.4	32	8.448	28	8	35	4	21.04	0	25		3.55	20.1	3.41	2.9	16	1
0	4.2		39	1	29	29	8.41	2	65	28	6	22.78	0	18		3	6.4		7.65		0
0	5.5	25	37	6	10	14	8.4	1	4	28	1	26.84	0		33.9	6.3	9.2		2.22	22	1
0	5.8	15	38	5	6	28	8.4	1	15	20	1	29.76	1	24	16.87	3.5	12.9	2.96	2.95	15.9	1
0	12.5	12	30	3	8	35	8.4	3	4	57	1	22.16	0		17.26	4.3	19.8	1.94	7.1	32	1
0	5.1	20	33	2	42	10	8.4	1	23.4	0	79	25.54	1	5		2.2	9.1	1.12	4.9	27	1
0	5.1	20	41	1	20	42	8.4	2	32	36	4	35.08	0	18	16.34	2.5	162	2.02	3.02		0
0		20	40	4	9.5	22	8.36	25	8	38	16	25.25	0	30							0
0	6.4		34	2	13.4	31	8.308	8	19.1	40	28	23.46	1	38		2.8		0.84	7.78		1
7	13.8		35	5	12.7	13	8.255	0	10	50	3	28.04	1			11.8	16.4	0.52	4.8	32	1
0	3.4	15	31	3	9	30	8.1	1	12.6	0	0	21.22	1	35		5.9	7.1	0.59	6.69	41	1
0	9	15	45	3	15	18	8.1	2	16.1	32	1	22.53	0	60	30.12	7.6	9.4	1.82	5.43	43	0
0	2.5	18	32	2	15	27	8.1	8	22.9	23	4	31.31	0	24		2.2	5.8		5.2		1
1		16	22	1	27	30	8.1	1	23.1	32	1	21.91	0		13.56						1
0	3.2		36	4	4	50	8	1	0.01	17	6	28.95	1	36		4.5	13		4.3		1
1	4.01	18	20	4	10	20	8	5	5	25	5	24.69	1			5.07	9.39	1.81	7.46		0
0	9.58		31	2	8	50	8	3	47	22	27	26.81	1	60		3.59	6.8	1.4	6.1	34	0
0	11	23	35	2	14.2	28	7.952	37	6	8	6	28.65	1	24		6.3	13.1	3.35	4.41	39	1
0		15	35	2	18	22	7.92	1	10	20	2	32.32	0	24							0
0	6.9		36	2	18.8	21	7.896	0	8.6	40	0	24.11	1	12		3	5.8	2.12	4.21	29	1
0	4.9		43	4	13	15	7.8	30	45	20	35		0			1.7	7.1		6.28	36	0
0		12	37	3	6	43	7.74	3	11	20	2	22.53	0	24	23.48						1
0	6.7	20	38	3	9.1	28	7.644	2	15.4	33	2	25.36	1	12		2.5	6.2	8.65	4.63	44	0
0	5.3	15	33	3	18	14	7.56	3	17	23	1	26.12	0	8	14.84	4.7	6.4	1.35	4.68	26	1
0	3.7	18	36	3	21	12	7.56	20	45	4	6	29.41	1	24		2.1	4.3	1.1	5.36	30	1
0	7.8	18	37	4	6.5	29	7.54	15	0.4	0	1	26.93	0	12		5.8	5.6	2.28	4.1	17	1
0		18	30	5	3.5	43	7.525	59	19.7	21	12	24.9	0								1
0	3.3	20	48	6	17.9	7	7.518	1	16.3	27	1	18.42	0	36	55.61	2.5		1.37	6.46	82	1
0	2.4	12	33	1	29.8	25	7.45	1	20	25	1	25.47	1	20		7.1	21.9	1.53	5.4	32	1
0			36	3	4.7	52	7.332	1	36.8	65	26	24.78	0								1
0	13.1	12	31	1	18.6	39	7.254	4	15.4	8	0	26.78	0	12		3.4	4	1.89	5.06	49	0
0	2.5		39	5	14.5	10	7.25	27	5	50	67	22.06	0			7.6	14.3	4.76	6.84	68	1
0	7	14	41	5	9	16	7.2	1	10	26	1	29.06	0	24	52.29	5.42	10.11	4.06	3.04	15	0
0	5.2		36	3	5.7	42	7.182	2	16	50	2	24.16	1	18	27.38	7.8	12.9	2.05	7.29	42.5	1
1		23	36	3	18.4	13	7.176	8	19.5	22	22	26.3	1	6							0
0	3.7	15	23	3	9.5	25	7.125	4	3.78	30	3	28.09	0			4.4			3.61		1
0	2.5	20	27	2	23.6	15	7.08	0	46.4	32	4	24.44	0	16		3.6	6.1	1.44	5.57	27	1
0	14.8	20	40	3	19.34	12	6.9624	1	15	25	1	25.76	0	18	30	3.9	2.88	1.71	3.08	18.1	1
0	3.8	15	44	3	6.6	35	6.93	1	5	30	1	20.76	1	24		3	4.7	0.84	6.82	24	0
0	7.05	25	28	8	2.7	32	6.912	7	2	31	3	23.62	0			5.01		1.49	5.77		1
0	1.6	16	37	6	3.75	30	6.75	55	3.69	30	30	22.86	0		53.34	1.6	3.5	1.07	3.4	35	1
0	4.8	25	41	3	15	15	6.75	6	9.2	36	53	27.17	0	22		1.8	7	1.1	2.56	14	1
0	4.8	13	31	4	11.2	15	6.72	0	2	40	2	23.99	0	24		4.3	11.6	1.97	3.62	54	1
0	3	20	37	3	28	8	6.72	4	37	5	2	24.84	0	48	43	1.9	6.1	1.18	4.87	33	0
0		18	35	3	13	17	6.63	25	18.5	40	20	21.55	0	30							0
0	2.44	15	35	2	47.14	7	6.5996	7	63.9	16	13	25.01	1	60	27.31	4.2	8.87	1.72	8.8		0
0	3.6	12	31	2	7	47	6.58	1	1	51	1	27.78	0	24	12.39	6.2	200	6.57	3.17		1
0	6.4	15	39	4	11.6	14	6.496	0	12	22	7	22.23	0	18		4.2	9.5	3.74	5.41	23	1
0	3	14	50	3	18	12	6.48	4	36	50	4	26.83	1	48		1.9	2.6	2.21	2.62	25	0
0	18.9	13	38	4	8	20	6.4	10	9	22	20	26.15	0			6.09	14.1	3.06		25.6	0
0		15	43	4	3.8	42	6.384	1	6.5	41	4	23.8	0	36							1
0	2.3	18	39	7	15	6	6.3	28	10	3	17	29.4	0	108		1.7	7.1	1.72	2.54	42	0
0	2.9	23	34	6	5	21	6.3	1	66	23	1	25.18	0	30	38.9	6.3	14.5	1.99	3.25	20	1
0		10	38	4	5.4	29	6.264	4	9	12	3	25.46	1	48							1
0	9.9	12	41	8	2.6	30	6.24	0	1.3	39	7	25	0	11	70.34	7.7	15	4.04	5.65	33	0
0		25	42	2	39	8	6.24	2	51.5	50	2	24.11	1								1
0		12	38	3	11.5	18	6.21	2	36.1	63	2	30.07	0	24							0
0	4.8	18	37	1	24.8	25	6.2	42	23	35	36	23.04	0	12		8.4	6.9	2.08	5.77		1
0		20	22	3	12	17	6.12	16	30	30	17	22.94	0								1
0		25	32	3	11.9	17	6.069	13	20	9	24	22.49	1	60							0
0	18.2	8	36	6	2.5	40	6	70	2.1	0	0	26.23	0	24	21.81	3.7	6.5	0.95	3.36	33	1
1		20	52	6	4	25	6	50	1.3	25	31	23.66	1	168							0
1	4.3	18	36	3	8	25	6	5	3.8	0	0	22.04	0	12		3.5	5.9	1.48	5.57	36	1
0	2.3	20	35	3	20	10	6	0	6	10	2	26.29	0	18		2.5	5.8	1.93	3.63	22	1
0	7.6	20	51	1	25	24	6	3	23	31	2	26.2	0	36	40.3	3.1	10.6	5.83	2.15		0
0	7.9		51	2	13	23	5.98	1	12	27	2	25.86	0	36	40.76	6.3	12	4.14	5.63	36	1
0	3.9	14	36	6	3	33	5.94	4	3	1	4	27.04	1	20		3.6	9	3.64	4.16	24	1
0	9.4	11	31	3	11.5	17	5.865	1	7	55	3	23.04	1	7		3.7	5.7	0.74	3.36	23	1
0	3.3		48	2	36.5	8	5.84	0	34.1	38	0	24.49	1	23		4.3	9.1	1.57	2.89	15	1
0	6.1	25	30	4	12	12	5.76	5	29	10	25	26.28	0	48					5.74		0
0		23	34	2	16	18	5.76	4	25	8	6	24.22	0	14							1
0	4.5		40	2	57.3	5	5.73	3	11.4	6	0	20.98	1	27		5.6	4.2	1.41	8.83	54	1
0	10	15	40	4	13	11	5.72	4	18.8	7	0	23.03	1	18		5	10.5	0.96	2.78	26.4	0
0		18	32	1	57	10	5.7	0	44.7	0	8	23.53	0	9				0.54	3.39		0
0	1.9	15	43	5	7	16	5.6	7	4.9	32	2	22.76	0	30	39.99	4.4	7.6	1.06	6.06	35	0
0	7	14	40	4	10	14	5.6	1	2.2	12	1	24.39	1	36	47.89	9.3	12.7	2	4.27		1
0	2.4	15	33	2	20	14	5.6	22	8.4	0	2	25.31	0	24	27.54	3.3	21.9	1.53	5.4	41	1
0		25	35	2	40	7	5.6	1	28	25	1	26.45	0	60							0
0	7.7	14	41	6	6.6	14	5.544	37	5.2	15	48	29.98	0	48	83	1.9	22.1	0.98	2	37	1
0	12.1	12	38	5	5.8	19	5.51	1	17	30	2	22.76	0	24		3.4	144	0.85	3.56	35.8	0
0	0.8	25	32	4	3.4	40	5.44	25	4.3	12	4	23.25	0	48		1.4	6.2		3.34		1
0	1.1	20	41	1	19.3	28	5.404	4	40	40	1	29.19	1	5	5.37	3.3	4.7	2.13	4.69		1
0	7.1	10	41	3	18	10	5.4	1	16	21	1	27.34	0	36	33	5.8	15.6		5.03	42.6	0
0	5.6	19	38	3	10	18	5.4	1	10	43	1	25.98	0	48	42.98	8.8	7.6		4.24		1
0	7.58	18	29	3	4	45	5.4	1	21.7	1	3	23.12	1			5.34	184		3.91		1
0	2.06	20	31	3	5	36	5.4	80	25	10	84	23.74	1	24		2.58	18.2	1.42	3.21	57.94	1
2	11.6		30	2	6	45	5.4	4	40	50	4		0			7.6	10.75	0.72	2.84	22	0
0	7.5	18	41	1	18	30	5.4	3	0.2	10	6	21.88	1	24		6.47	197.1	0.97	7.14		1
0	10.5	15	31	1	12	45	5.4	1	24	45	4	27.04	0	24		5.3	3.2	2.1	5.27		0
0	4	12	39	2	8.7	31	5.394	0	11.4	30	2	25.83	0			3.7	5.9	1.05	8.76		0
0	2.9	20	33	3	25.6	7	5.376	2	20	30	1	25.38	0	18		2.3	5.9	2.12	2.97	33	0
0	2.9		39	6	8.8	10	5.28	0	69.9	15	0	30.22	0	12		6.5			4.68	28	1
0	10.6	12	32	3	4	44	5.28	4	0.05	0	3	29.96	1	12	25.31	8.9	11.8	3.74	3.91	28	1
2	5.09	15	33	3	6.5	27	5.265	2	0.6	2	1	24.69	1	24	15.55	3.76	13.46		5.37	22	0
0	8.8	11	40	4	5	26	5.2	1	4	7	1	23.12	0	18	46.92	4.5	7	1.4	4.21	25	1
0	2.4	12	34	2	13	20	5.2	1	21.6	1	0	21.6	0	7		4.4	7.9	2.65	5.63	28	1
0		20	35	1	16	32	5.12	36	16.2	59	17	28.09	1	12							0
1	6.3	23	45	2	9.7	26	5.044	0	35.1	15	1	26.57	0	24		8	5.7	0.8	7.03	38	0
0		16	35	4	9	14	5.04	16	16	35	16	29.26	0	9							0
0	6.8		38	3	21	8	5.04	55	7.9	0	55	21.85	0			6.3	7.9	0.64	2.97	25	1
0	6.1		48	1	28	18	5.04	3	20.8	11	19	26.23	0	61		1.6	6.9	1.65	4.59	19	0
0	6.6	11	40	5	5	20	5	10	4	20	1	24.93	0	18	59.53	3.4	7.6	2.79	2.36	26	1
0	5.8		36	5	4.5	22	4.95	0	4.2	57	22	25.31	0	64		3.2	4	3.18	4.28	17	1
0	2.8	12	41	8	4.1	15	4.92	10	2.8	16	10	23.89	1	11		3	8.8	1.47	3.7	16	1
0	1.5	15	44	1	40.4	12	4.848	0	13.5	11	2	21.71	0	48		1.7	8.3	2.37	5.69	35.8	1
0	11.3	23	38	5	4.4	22	4.84	0	1	30	2	21.46	0	30		4.6	8.7		4.98	31	1
0		25	35	8	2	30	4.8	2	0.4	50	1	23.14	0	42							0
0	3.5	15	39	5	8	12	4.8	1	7.8	19	1	20.66	0	12	32.29	4.7	11.6	2.66	6		0
0	5.4	20	35	3	10	16	4.8	1	20	13	2	24.62	1	18	44.79	3.6	13.3	1.2	3.7	41	1
0	5.5	25	53	3	11.4	14	4.788	23	4.4	0	0	24.91	0	18		3.4	7.7	1.43	5.5	25	1
0			38	2	34.1	7	4.774	10	21.2	13	2	29.22	1	24		3.71		1.43	3.6	11	1
0	7.55	15	38	3	6.3	25	4.725	5	4	29	2	22.49	1	16		4.91	11.9	0.65	5.65	51	1
0	8.48	11	44	6	5.6	14	4.704	3	10.8	12	2	24.9	0	36	21	5.88	13.7	3.64	4.36	26	1
0	5.7	20	31	3	14.1	11	4.653	0	36.9	21	2	25.2	0	42		2.4	2.9	1.95	2.06	17	1
0	2.11		27	4	7.25	16	4.64		9.04	18			0			4.43	10.11	2.1	6.58	26.6	1
0		12	32	2	10	23	4.6	2	27	67	5	24.49	1	24							1
0	3.6	20	31	5	7	13	4.55	1	21.7	14	0	23.25	0	24		3.3	8.1	2.38	3.23	30	1
0	13.1	23	62	1	30.1	15	4.515	0	34.2	30	0	24.69	0	6		7	2.9		6.84	48	0
0	3.48	20	34	3	5	30	4.5	2	9.9	8	0	22.34	0	24		3.89	20.95		4.01		1
0	3.2	12	33	3	6	25	4.5	55	9	25	6	22.6	0	24	23.89	3	5.8		5.66	34	1
0	3.9	15	37	1	30	15	4.5	2	11	10	3	24.73	0	24		1.8	11.6	2.07		45	0
0	4.2	16	35	1	15	30	4.5	4	26	50	3	25.91	0	13		4.6	6.6	6.04	5.63		1
0	7.09	12	17	3	5.15	29	4.4805	25	12.66	2	5	15.09	0			2.83	17	2.58	7.54		1
0	4.6	20	36	1	22	20	4.4	5	35	15	2	25.14	0	12		4	16.2	2.06	5.2	42.4	1
0	3.5	25	34	2	6.1	36	4.392	16	41.3	52	0	18.69	0	18		1.8	5	0.58	3.37	23	1
0		16	38	7	3.9	16	4.368	1	1.5	20	1	25.48	0	12							1
0	7.2	18	65	3	8	18	4.32	4	7	10	4	23.77	0			2.8	4.9	0.78	3.98		0
0	7.94	9	40	3	2.2	65	4.29	80	7	47	18	31.02	0	24		7.47	10.21		7.29		1
1	8.1	15	42	3	8.3	17	4.233	0	0.1	40	0	20.76	0	60		6.1	6.2	1.42	6.07		1
0	5.8	16	48	7	2.4	25	4.2	3	0.8	19	1	23.51	0	12	34.83	4.4	12.9	1.8	6.22	50	0
0	6.8	14	36	4	7	15	4.2	2	2	25	1	22.53	0	24	67.81	5.1	8.9	2.33	5.39		1
0	9.4	15	31	2	6	35	4.2	1	10	10	1	23.84	1	24	18	7.3	14.1	1.23	2.99	32	0
0	4	14	41	2	9.5	22	4.18	6	8	11	2	27.78	0	36	37.91	5.3	14.8	2.5	5.65		1
0	7.7		33	1	10.9	38	4.142	32	8.6	30	0	22.64	1			4.1	6.1	2.05	6.48		1
0	0.95	11	44	5	5.5	15	4.125	12	4	40	2	28.4	0	12	17.14	0.89	14.1	1.34	5.32		1
0	8.7	12	36	3	4.5	30	4.05	13	4.4	60	1	24.78	0	24	30.79	2.61	9.54	2.87	5.95	27.7	0
0	2.9		34	1	27	15	4.05	15	42	55	14	25.44	0	36		4.5	5.2		5.98		0
0	4.3	25	42	4	10	10	4	51	5.5	12	6	30.86	1	204		2		1.29		25	1
0	4.3	20	39	2	20	10	4	1	5	25	1	29.84	0	12	35.2	2	7.3	1.3	2.73	15	0
0		18	36	2	20	10	4	27	12.2	0	0	23.81	1	10							1
0	4.3	11	34	2	4	50	4	30	0.4	18	0	24.97	1			7	12.5	1.69	6.2	37	1
0		9	40	3	7	19	3.99	14	10	26	15	19.38	1	48							0
0	4.8	20	32	4	16.6	6	3.984	0	40	22	3	22.86	0	12		4.6	13.1	1.4	7.82	42	1
0	11.8	12	39	5	2.9	27	3.915	0	10	35	1	24.73	1	24	48.58	6.9	6.5	0.92	7.13	52	0
0	5.76	25	36	4	32	3	3.84	8	40	5	8	25.13	0	12	38	2.09	5.63	1.6	4.08		1
0	5.4	18	51	2	8	24	3.84	8	16.7	26	5	31.89	0	30		2	10	1.71	5.8	42	0
0	6	25	38	3	9	14	3.78	16	4.95	5	4	25.66	0	36	31.04	4	9.2	0.71	5.47	29	1
0	4.6	15	31	5	15	5	3.75	1	16	24	4	22.44	0	12			8.4	1.73	5.85		1
0	6.8	14	41	4	3.1	30	3.72	0	7.4	26	0	25.95	1	46		4.3	11.4	3.03	5.42	22	0
0	4.6		34	4	6.1	15	3.66	4	14.6	15	0	23.51	0	36		5	5.7	0.5	4.19		0
0		14	35	1	21.44	17	3.6448	41	14	25	0	22.84	0	6							1
0	11.3	18	34	5	6	12	3.6	1	10	15	1	26.86	0	9	26.53	6.3	18.2	1.83	6.25	31	0
0	2.9	15	32	4	3	30	3.6	50	2	14	0	25.38	0	18		4.7	5.8	1.01	4.43	26	1
0		15	37	3	8	15	3.6	1	8	21	1	26.12	0								1
0	7.2	15	40	3	6	20	3.6	44	6	37	3	23.57	0	24		3.7	3.9	0.9	3.05	21.9	1
0	5.5		37	2	18	10	3.6	4	14	10	2	33.24	0	39		2.8	6.2	1.2	4.8	32	1
0	4.3	20	43	2	6	30	3.6	1	12	48	2	38.82	0	30	13.96	3.2	8.6	1	3.25	31.3	0
0	13.1		40	1	44.7	8	3.576	22	52.1	14	2	23.15	0			9.3	7.4	2.2	5.23	44	1
0	3.6		38	4	8	11	3.52	1	3.8	4	1	22.57	1	48	52.08	3.9	4	1.6	2.92	43	0
3	6.4	11	65	2	11	16	3.52	0	20	5	2	26.2	0	18	58	3.6	11.9	1.41	5.08	50	0
0	17.7	14	30	5	2	35	3.5	2	1	26	1	26.31	1			5.1		2.22	3.45	35.2	0
0	0.3	25	46	3	8.3	14	3.486	0	7.2	0	0	30.74	0	12		0.1			6.27		0
0	18.47	12	40	3	2.6	43	3.354	2	0.3	25	1	30.07	1		24.27	3.33	10.57	1.59	6.9		1
0	3	20	30	5	2	33	3.3	1	2	8	1	23.36	0	12	45.71	2.6	15.4		4.05	41	0
0	2.6	20	31	3	6	18	3.24	2	15	0	20	23.66	0	12		2.7		0.41	7.11		0
0	2.9	23	44	3	6	18	3.24	1	16	34	4	33.44	0		51.39	4	7.2	3.17	4.66	36	1
0		20	19	2	6	27	3.24	1	2	15	1	22.2	0								1
0	5.5		31	2	18	9	3.24	2	17	22	1	23.67	1		68.66	6.2	483	2.58	3.24		1
0	2.5	15	26	1	8.1	40	3.24	15	15	42	2	27.63	0	6	15.16	5.9	7.4	1.75	5.43	41	1
0	6		34	4	8	10	3.2	6	6.3	8	0	20.68	0	17		4.4	4.9	1.28	4.13	37.3	1
0	10.5	23	46	2	5	32	3.2	6	18	17	8	24.49	0			9.3	5.8	2.25	4.01	26	1
0	18.8	12	38	2	6	26	3.12	1	0.4	11	1	26.22	0	15	29.56	6.7	9.2	1.25	9	55	1
0	2.9	18	35	4	8.5	9	3.06	1	11.6	29	1	22.15	0	12		3.3	10.5	2.09	5.23	36	1
2	3.42	15	39	3	3.5	29	3.045	16	4.5	67	1	31.83	0	36	35	3.49	11.29	1.98	2.47	35	0
0	1.64	15	34	4	8.4	9	3.024	0	16.5	40	0	19.92	0	16		2	8.82	1.84	9.76	47	1
0	4.45	20	36	3	20	5	3	3	10	5	3	24.21	0	24		6.1	15.86	2.39	6.12	36.4	0
0	13.2	12	33	3	4	25	3	36	6	0	50	28.25	0	18	28.04	2.3	9.8	1.13	4.19	40	1
0	14.8		47	2	10	15	3	1	3	20	1	28.06	1			5.4	4.9	1.38	5.86	50	1
0	33.3		42	2	5	30	3	45	3	0	10	25.62	0	12		4.44	25.9	1.5	4.24	29	1
0		25	37	2	15	10	3	3	42	5	12	24.52	0								1
0	7.43	15	46	1	60	5	3	12	38	20	7	23.72	1	24	40	8.42	16.32	1.58	3.32	28.4	1
0	2.3	20	39	4	18.74	4	2.9984	8	4.63	2	3	24.69	0			3.7	7.4	2.39	8.95		0
0	5.6	23	42	5	28.9	2	2.89	0	40.4	18	0	22.49	0	12		2.7	5.4	2.02		37	1
0	9.4	14	34	6	8	6	2.88	2	1.3	0	0	27.14	1	24		5.6	262.6	1.91	3.33		1
0	2.3	8	35	3	12	8	2.88	2	12	16	4	25.31	0	12	18.68	2.4	6	1.17	6.1	37.1	0
0	3.3	15	38	1	28.8	10	2.88	0	121.2	39	2	20.15	0	8		1.6	9.2	1.48	5.23	35	1
0	4.9	20	36	3	47.7	2	2.862	4	41.2	0	0	22.47	0	12		9.8	5.7	1.24	7.18	45	1
0	6.6	15	49	3	5	19	2.85	1	10	27	1	25.99	0	9	27.74		9.1	3.13	5.41	62.4	1
0	1.3	20	40	2	4.7	30	2.82	93	11	31	1	25.62	0	24		2.2		2.29	4.51	31	1
0	4	25	35	6	2.6	18	2.808	10	4.7	9	0	20.1	0	12		8.3	8.4		4.69	28	1
0	4.87	14	47	7	4	10	2.8	3	2.2	24	1	25.2	0	36	25.91	2.04	8.97	1.4	2.4	42.1	0
0		11	39	3	2.2	42	2.772	3	6.6	35	1	21.01	1	24							0
0	4		32	5	7.9	7	2.765	0	6.7	10	23	37.42	0	19		2.7	11.5	2.7	4.56	18.4	1
0	9.4	14	38	8	2.3	15	2.76	1	1.1	39	1	21.05	0	18		5.5	5.2	0.47	3.73		1
0	5.4		31	1	10.9	25	2.725	12	17.8	0	4	24.86	0	22		3.1	5	1.3	4.94	26	0
0	2.49	15	35	3	30	3	2.7	2	18	2	2	23.44	1	48	15.13	3.16	578	2.15	4.06	39.9	1
0	4.85	14	34	3	4.5	20	2.7	8	10.5	33	6	32.65	1	108		4.43	11.09	0.93	3.19	23	1
0	15.7	13	32	3	9	10	2.7	50	30	25	60	24.68	1	24			7.1	1.55			1
0	13.9	20	30	3	3.5	25	2.625	54	0.4	0	15	27.43	1	24		6.2	4.9	0.77	4.94	24	1
0	3.6	25	43	5	13	4	2.6	4	1.6	0	3	23.53	0	24	24.41	2	6.4	0.78	3.32	27	0
0	3.6	20	35	5	2	26	2.6	4	8	54	4	35.62	0	6		4	5.4	5.15	3	19.9	1
0				2	13	10	2.6	23	15	30	20		0								0
0	2.6		34	8	8	4	2.56	1	16	32	1	27.72	0	18	22.6	2.5	7.3	1.5	5.66	39.7	0
0	9.7	18	38	4	2	32	2.56	30	6.2	0	34	32.18	0	24		6.4	10.6	1.36	4.55		1
0	2.4		27	1	17	15	2.55	3	32	16	2	18.99	0	24		3.2	11.9	1.47	6.66	51.7	1
0	4.1	20	34	6	2	21	2.52	4	7	56	3	26.12	1	18	6.81	3.9	8.9	0.84	4.71		1
1	4.54	25	38	1	8	31	2.48	2	7	0	1	30.31	1	16	48.8	7.87	6.08	1.56	1.39		1
0	5	25	43	1	27.1	9	2.439	2	128.8	20	48	23.72	0	40		5.4	26.4	2.15	4.94	35	0
0	7.15	14	39	3	20	4	2.4	2	0.45	26	2	24.22	0			6.58	16.2	2.79	7.33		0
0	7.5	9	32	3	8	10	2.4	0	3	20	1	20.37	0	21	29.99	5.9	7.5	2.14	7.27	39	1
0	8.32	15	48	2	8	15	2.4	2	20	31	1	26.73	1	18	41.99	5.4	12.58	3.31	5.44	46.7	1
0	2.3	14	34	3	4.9	16	2.352	1	20	45	1	21.33	0	24	37.99	4.4	8.2	2.49	4.38	38	1
2		13	44	3	2.65	29	2.3055	8	15	8	11	24.62	0								0
0	10.9	18	32	2	11.5	10	2.3	0	35.6	61	33	28.25	1	3		3.8	5.2	1.53	4.18	21	1
0	2.9		37	1	5.7	40	2.28	8	4	6	10		0			4.4	10.6	2.17	4.74	39	0
0	6.1	20	41	4	6.3	9	2.268	3	3	0	2	23.39	0	24	45	4.2	5.7	1.27	4.22	36.6	1
0	3.2	10	38	3	2.7	28	2.268	5	11	42	8	31.38	0	18		2	12.4	2.55	3.63		0
0	9.4	16	28	7	2	16	2.24	20	8.5	6	2	23.18	1	15		8.6	14.4	2.43	10.24	64	1
0	3.5		46	5	3.2	14	2.24	0	11	28	0	28.36	0	14		3.7	10.6	3.37	4.63	31	0
0	4.1	15	33	4	2.8	20	2.24	0	6.4	30	0	20.48	1	6		4.5	11.3	2.77	7.76	45	1
0	4.5	18	38	2	8	14	2.24	1	0.2	13	1	26.26	0			4.9	6.5		9.99		1
0		20	35	5	8.9	5	2.225	0	21	25	18	23.55	1	18		3.4	4.7	1.75	6.54	37	0
0	3.95		36	1	18.4	12	2.208	5	10	34	0	26.88	0	46		2.01	21.71	2.14	4.5	19.4	1
0	23.4	14	38	4	2.2	25	2.2		0.1	20		25.88	1	7		10	6.1	3.65	4.49	52	1
0		25	32	2	11	10	2.2	3	46	30	3	23.72	1								1
0	4.7		42	1	20	11	2.2	5	6	20	12	22.64	0	8	24	2.1	7.5	1.87	3.95	15.5	1
0	8	10	41	2	9.1	12	2.184	4	0.5	10	1	22.99	0	84	38	2.5	10.2	2.78	5.14	36	1
0	4.7	20	40	5	4.7	9	2.115	5	5	18	11	21.13	1	24	25.06	4.6	5.6	0.76	5.3	35	1
2	7.84	9	36	5	1.2	34	2.04	0	1.1	8	0	24.51	0	12	39.53	2.85	12.87	1	3.09	21	1
1	4.2		39	3	16.9	4	2.028	0	29.7	11	0	24.93	1	16		4.2	5.3	1.32	8.41	52	0
0	2.4	15	33	3	22.5	3	2.025	6	39.7	28	1	25.36	1			4.1	5.8	0.69	4.37	44.89	1
0	2.8	20	34	3	3.05	22	2.013	2	5.5	18	1	22.78	0	18	30	2.32	6.9	2.07	5.67	37	1
0	10.2	20	33	5	2	20	2	1	0.3	30	1	24.02	0		55.65	3.6	14.9	2.19	3.5	39	0
0	8.6	25	41	4	2	25	2	2	2	20	1	33.81	1	14		5.82	11.2	3.06	3.97	31.5	1
0	4.5	18	28	2	2	50	2	0	2	0	0	26.78	1	3		6.2	7.1	1.54	5.69	32	1
0	11.6	12	42	2	2	50	2	30	1	30	50	23.62	0	18	57.01	4.2	8.8	1.95	3.71	39	1
0			39	2	2	50	2	38	3.3	55	0	26.12	0	48							0
0	3.6	12	36	2	10	10	2	2	2	20	15	27.31	0	24		4.1	12.03		6.26		1
0	4.6	18	41	2	5	20	2	3	70	50	4	22.72	0	11	18.06	7.9	3.7	1.36	5.92		1
0	8.04		34	1	20	10	2	7	19.4	13	0	30.8	0	45		8.91	5.09	2.12	5.01	25.6	1
1	2.2	20	44	4	9.8	5	1.96	5	40.5	28	0	25.95	0	20		3.1	5.6	0.85	4.29	26	1
0		20	35	4	6	8	1.92	23	9	22	2	23.18	1	12							0
0	4.9	20	36	4	1.6	30	1.92	26	2	42	11	20.76	0	24		3	8.8	2.1	4.08		1
0		12	45	3	32	2	1.92	33	18	3	20	24.86	1	24							1
0	3.6	20	36	2	4.8	20	1.92	2	5	10	1	27.47	1	6		24	3.2	1.14	6.26	59	1
0	3.7	14	40	5	2	19	1.9	2	2	19	2	24.86	0	12		8.1	18.8	2.4	6.57	39.2	0
1	3.5	16	34	2	7.3	13	1.898	0	102.5	30	0	26.73	0	12		4.8	9	1.27	7.84	46	0
0	14.3	7	33	4	1.4	33	1.848	9	6	20	40	19.25	0	12		7.2	9.3	2.81	10.23	81.6	1
0	9.31	6	50	3	3	20	1.8	1	5	7	3	19.11	0	36	70.09	2.64	10.6	1.39	5.74		0
0	10.2		38	1	9	20	1.8	8	5.7	31	6	27.36	0	22		3.2			4.02	22.06	0
0	5.9	20	34	1	22	8	1.76	2	22.6	55	4	21.91	1			1.8	7.1	1.23	2.59	31	1
0	6.4	8	45	2	7.3	12	1.752	0	21	29	2	20.76	0	12		3.1	7.4	2.17	3.67	55	1
0	7	15	32	4	1.8	24	1.728	1	14	21	1	28.4	0	12	44.8	3.5	15.8	1.6	3.77	22	1
2	4.8		46	3	2.4	24	1.728	0	1	20	4	25.56	0	39		1.7	6.1	1.95	3.22	23	1
0		14	48	2	85.9	1	1.718	1	12.4	5	1	24.8	0	12							0
0	4.3	25	49	5	2	17	1.7	1	1	20	1	24.86	0	18		3.6	17	1.69	4.33	46.2	1
0		11	30	5	8.4	4	1.68	0	11.7	36	10	24.15	0			6.3	7	2.32	4.4	30	1
0	5	15	33	4	1.4	30	1.68	18	10.9	0	0	27.78	0	12		5.8	11.8	3.42	9.31	39	1
0	1.6	23	45	3	8	7	1.68	1	18	50	1	23.99	0	24	60.17	2.9	7.1	1.46	3.18	25	1
0	5		37	2	2.95	28	1.652	5	15	41	13	30.52	0	112		3.6	6.42	2.42	3.72	20.4	1
0	5.68	10	43	3	11	5	1.65	3	4.9	2	1	22.79	0	10		4.14	11.2	3.32	3.79	33	0
0	1.67	23	31	6	2.1	13	1.638	3	3	24	5	25.66	0	36		2.27	9.65	0.77	4.41		1
0	9.5	12	40	3	1.7	32	1.632	4	0.6	5	1	26.04	0	24	25.7	5.2	9.2	2.72	5.24	48	1
0	7.2	16	37	3	2	27	1.62	2	1	9	1	24.81	0	24	45.04	2.8	122.6	0.99	3.35	41.5	0
0	5.1	15	34	1	23	7	1.61	10	35	10	13	20.23	0	24		3	5.7	1.15	6.46	35	0
0	9.1	12	35	2	20	4	1.6	82	28.4	39	2	23.31	1	36		6.1	6.2	1.63	5.33	23	1
0	6.3	25	39	2	7.2	11	1.584	2	7.1	4	24	32.14	0	36	31.52	2.5	135	1.71	2.08	22.5	0
0	14.8	25	36	3	10.5	5	1.575	8	8.9	24	2	25.01	1	36		8.5	8.1	1.8	13.1	57	1
0	4.4	18	36	8	3.9	5	1.56	0	7.3	25	4	24.54	1	24		1.9	5.1	4.95	2.46	26	1
0	7.8		39	5	2.6	12	1.56	3	2.1	0	4	25.88	1	48		4.3	7.5	3.56	4.55	18	1
0	4.6	20	37	2	12.9	6	1.548	0	5.8	0	0	24.9	0	36		4.2	17.8	0.81	2.81	23	0
0	5.8		35	2	2	38	1.52	4	5	53	1	24.58	0	5		3.8	6.5	1.31	6.27	32	1
0	24.1	4	32	2	19	4	1.52	0	0.3	40	3	25.25	0	48		15.6	27.7		2.11	12	0
0		20	39	2	5.4	14	1.512	5	30	46	10	26.79	0	48							1
0	15.1	12	42	2	4.7	16	1.504	5	0.4	5	3	33.81	0	60	53.76	4.7	4.2	1.09	3.34	39.5	0
0	8.8	20	41	5	1	30	1.5	14	6.4	9	0	23.63	1	14		3.5	2.5	0.65	6.77	44	1
0			28	3	10	5	1.5	3	8.6	15	2	26.51	1	12							1
2	5.2	15	46	1	7.5	20	1.5	85	18	32	2	27.77	0	12	47.13	3.3	12	1.26	3.57	23	0
0	5.7	20	30	4	3.1	12	1.488	0	4.9	16	0	29.45	0	29		3.3	10.2	2.21	4.12	27	1
0	8.3		39	3	1.9	26	1.482	6	3.1	0	2	23.53	0			4.3	8.2	1.28	7.12	36	1
0		20	32	4	1.6	23	1.472	24	0.8	0	0	20.13	0	12							0
0	11.61	12	34	6	2	12	1.44	4	2.2	1	3	22.72	0	4	35.19	4.18	10.3	1.74	4.32		1
0	8.81	13	38	5	4.8	6	1.44	1	10.1	16	1	26.7	1	36		5.4	9.62	0.62	8.08		1
0	7.1	12	38	2	9	8	1.44	1	63	59	5	22.2	1	18	26.82	4	9.8	2.08	4.46	26	0
0	2.54	12	31	3	1.9	25	1.425	1	0.6	20	1	24.38	0	17		3.21	5.47	2.06	8.47	21	1
0	5.8	18	39	3	6.7	7	1.407	0	9.6	13	0	25.56	0	60		3.3	7	0.84	7.05	39	1
0			34	2	0.98	70	1.372	12	6.9	0	0	26.03	0	48			4.7	0.91	3.47	28	0
0	11.2		30	4	6.8	5	1.36	0	5.6	16	0	20.52	0	48		4.9	9.8	1.39	3.74	24	1
0	20.4	10	40	5	0.6	45	1.35	1	0.4	35	1	24.02	1	24	26.31	4.8	7.6	2.63	4.4	45	1
0	10.6	14	41	3	3	15	1.35	2	4.3	0	2	29.51	0	36	19.53	5.6	5.5	1.3	2.92	32	1
0	12.5		51	3	3	15	1.35	3	15	35	1	25.9	0	12	62.2	4.8	22.4	0.95	3.93		0
0	2.6	25	45	3	22	2	1.32	40	58.6	0	0	28.69	0	6		2.7	7.5	1.75	5.63	31	0
2	30.5	6	49	2	2	33	1.32	2	2.9	28	2	25.88	1	48		8.6	7	2.03	5.1	49	1
0	3.7	15	43	2	6	11	1.32	13	10	45	1	27.17	1	60	32.1	5.4	10.5		3.91	34	0
0	2.6	20	33	2	6	11	1.32	26	34	41	4	23.04	1	18		9.2	14.7	2.6	6.49	19	0
0	11	10	41	8	0.6	27	1.296	1	2	55	1	29.32	0	24	20	10.4	7	1.74	2.83	28	0
0	3.44	18	35	1	32	4	1.28	31	58	28	4	29.03	0	36	31.52	3.62	8.41	3.53	2.9	41	0
0	8.5	15	37	4	5.3	6	1.272	0	13.9	20	0	20.98	0	18		2.8	12.4	2.42	3.34	29	1
1	4.7	20	40	1	6	21	1.26	27	11	12	28	24.93	0	12		6.6	4	1.57	3.5		0
2	3.4	16	37	2	5.1	12	1.224	10	29.2	56	16	21.48	0	72		0.1		0.02	16.82	19	0
0	16.1	7	40	3	1.5	27	1.215	4	0.6	40	3	22.09	0	48	59.89	4.8	8.5	1.37	2.78	24	1
1	14.4		39	1	11	11	1.21		2	6		24.62	0	12	45	5.4	11		7.11		1
0		6	33	5	2.4	10	1.2	27	0.3	35	1	24.51	1	24							1
0	3.2	20	36	4	6	5	1.2	3	1	0	3	27.04	0	24		2.2	9.8	1.25	2.46		1
0	10.7	18	49	4	1	30	1.2	10	10	0	25	23.29	0	18	61.28	1.9	4	14.58	2.8	25	0
0	9.2	13	44	4	3	10	1.2	3	1	20	16	26.85	0	8		4.2	5.5	1.21		43	1
0			37	4	7.5	4	1.2	30	82.5	6	0	29.07	0	20		2.4	4.67	1.31	4.25	39.3	0
0	2.81	20	23	4	2	15	1.2	0	8.1	22	16	25.34	1			4.69	10	0.45	4.69	25.6	1
0	17.1	16	41	3	4	10	1.2	27	2	10	2	29.54	1	18		4.2	12.21	3.18	5.35	42.7	0
0		14	35	3	40	1	1.2	19	15.6	14	41	24.93	0	24							0
0	10.9	15	52	2	6	10	1.2	8	23.8	53	0	30.56	1	18	61.75	4.2	2.8	1.1	3.53	40	0
0	9.7	12	45	2	6	10	1.2	3	20	45	2	22.26	1	24		5.3	6.7	1.26	5.63	34	0
0		18	40	2	2.2	27	1.188	16	2.8	23	14	24.03	0	12							1
0		12	32	1	6.5	18	1.17	2	1	15	1	21.55	1	24							1
0	5.92	25	27	4	3.6	8	1.152	4	30	57	1	26.37	0	18	35.06	4.18	6.52	1.75	3.7	18	1
0	12.9		40	2	3.6	16	1.152	2	12.3	21	14	27.17	0	51		3.9	16.9	1.77	3.17	36	1
0	3.9	20	31	1	23	5	1.15	1	8	15	1	22.49	0	24		3.5	6.7	1.46	8.47	43	1
0	5.5	12	36	1	3.6	31	1.116	1	30.2	15	1	25.26	0	12		5.2	10.6	2.16	5.57	28	1
0	17.1	12	39	1	22	5	1.1	7	11	40	10	24.09	0	18	48.73	8.2	549	1.31	6.41	33	1
0	5.6		42	3	2.8	13	1.092	9	15	0	3	24.19	0	30		6.3	7.17	1.49	23.5	46	0
0	2.2	18	37	4	1.5	18	1.08	1	3	50	5	28.25	0		58.64	5.2	8	1.45	2.62	30	1
1	2.8	15	35	3	3	12	1.08	0	1.4	0	0	23.99	0	20	74.65	3.1	6.6	1.06	6.01	47	1
0	6.1	12	38	2	3.5	15	1.05	1	2.7	9	0	24.02	0	6	80.06	7.7	10.7	1.19	7.88	64	1
0	1.7	23	37	1	21	5	1.05	1	10.8	1	0	37.04	1	17		3.2	7.1	1.49	6.99		0
0	3.4	12	41	5	4	5	1	1	5.4	5	1	26.7	1	15	72.88	2.8	10	1.65	3.96		1
0	18.89		44	4	1	25	1	80	8	2	0	22.66	0	12		5.95	21.1	2.07	4.6	18	1
0	3.8	18	39	1	25	4	1	1	21	20	3	24.17	0	12	52.07	3.1	8.9	2.12	4.77	36.16	0
0	4.4	15	34	3	1.1	30	0.99	12	3.8	12	1	27.17	0	18	42.9	4.2	5.7	2.38	7.06	42	1
0	6.9	11	32	5	1.4	14	0.98	0	2.8	0	1	21.46	0	12		2	2.8	2.28	2.52	25	1
0	9.2	9	31	2	16.3	3	0.978	0	12	0	18	27.7	1			4.6	11.6	1.15	2.13	9	1
1	10.9	14	52	1	10.8	9	0.972	4	4	0	1	28.73	1	36		6.5	14.8	1.22	9.73	95	0
0	31	14	43	3	1	32	0.96	82	3	0	70	32	0	132		9	9.8	0.92	2.27	26.9	0
3	3.64	20	39	1	8	12	0.96	7	32	26	5	26.01	1	60	28.33	5.43	7.7	1.17	5.81	65	1
0	7.7	25	32	5	4.6	4	0.92	4	10.2	26	0	25.25	0	12		3.7	8.8	1.78	3.63	21	1
0		25	45	4	0.46	50	0.92	88	78	28	4	25.54	1	18							0
0	17.3	10	35	2	3.8	12	0.912	0	35	39	1	25.98	0	6	35.14	5.3	9.2	2.46	3.03	42	0
2	37	14	38	2	3	15	0.9	1	0.5	6	1	29.96	1	18	25	9		1.76			1
0	5.6		37	1	5	18	0.9	3	24	53	1	24.68	0		22.29	6.2	6.6	8.72	5.61	48	1
0	3.72	23	37	4	22	1	0.88	4	8	0	4	28.08	1	31		1.6	15.1	1.19	8.82	86	1
0	13.35	13	31	2	1	44	0.88	2	1.2	23	1	23.15	0	48	97.77	5.87	23.4	1.02	5.18	27.5	0
0	3.2	23	36	6	2.9	5	0.87	4	2.9	5	4	23.39	0			7.1	5.3	1.84	8.16	64	0
0	17.8	6	36	4	3.6	6	0.864	0	0.3	10	3	19.59	1	24		5.6	7.7		4.12		1
0	15.8	9	35	5	1	17	0.85	0	0.3	25	0	24.34	0	12	49.69	3.6	12.1	1.11	3.28	33	0
0	3.36		22	5	1.4	12	0.84	7	5.1	9	7	22.22	0	12	5.84	5.19	15.76	2.25	6.83	27.3	0
0	1.5	15	33	3	2.8	10	0.84	0	2.5	6	0	22.72	0	12	22.59	3.9	9.1	2.75	3.24	37	0
0		15	40	2	8.4	5	0.84	0	18.2	10	0	23.32	0	20					5.7		1
0	7.2		38	3	1.8	15	0.81	0	7.2	38	1	25.91	0	18		4	16.79	1.18	2.77		0
0	12.2	20	35	5	1	16	0.8	1	1	24	1	24.62	1	12		3.9	8.8		4.08		0
0	1.9	20	43	1	16	5	0.8	2	30	25	2	28.08	0		60.69	2	7.2	2.88	3.68	23	0
0	4.76	20	35	3	3.75	7	0.7875	11	32	15	12	24.31	0	18		1.91	9.2	1.46	2.5	24	1
0		20	31	3	8.5	3	0.765	3	14.5	43	0	23.53	0								1
0	8	11	40	3	1	25	0.75	1	2	0	1	19.75	0		62.39	2.9	29.3		4.3		1
0	10.6	10	52	1	10.6	7	0.742	0	3.7	2	0	25.83	1	6		4.5	5.9	0.99	3.89	25	1
1	4.02	12	35	3	4.9	5	0.735	1	1	25	1	31.99	0	26		1.51	8.73		4.43		1
0	6.4	15	29	2	9.1	4	0.728	0	5.6	5	20	24.69	0	12		4.6	6.8	0.75	5.3	25	0
0	6.4	15	41	4	2	9	0.72	1	2	20	1	21.78	0	24	15.29	3.2	4.2	1.72	4.31	58	1
0	4.2	18	38	3	4	6	0.72	4	1	10	3	27.78	1	50	16.38	4.3	2.8	2	3.2	27	1
2	4.5	20	37	3	1.5	16	0.72	73	5.2	13	0	29.14	0	24		7.7	10.7	2.04	3.42	12	0
0	9.2	15	39	2	1.8	20	0.72	0	1.1	12	0	27.47	0	12	39.27	3.1	9.8	2.49	4.16	23	1
0	8.14	12	35	3	4.6	5	0.69	1	6.4	0	0	27.43	0	33		5.86	10.85	2.41	3.89	17	1
4	2.7	25	40	1	33.9	2	0.678	8	57.3	11	12	30.09	1	36		2.5	12	2.2	6.93	49	0
0	6.48		41	4	1.6	10	0.64	0	4.1	2	20	24.22	0			3.48	8.9	0.68	3.62	36	1
0	5.4	20	55	1	8	8	0.64	13	21	10	8	22.26	0	6		4	6.3	0.59	6.86	42	1
0	20.8		31	4	1.3	12	0.624	6	17	18	1	26.45	0			5.1	8	0.73	4.33		0
0	2.42	25	34	4	3	5	0.6	54	13.5	0	0	24.22	1	60		2.26	18		6.44		0
0	8.7	10	42	3	1	20	0.6	1	2.8	20	2	25.85	1	12		6.7	19		3.72		1
0	13.5	18	36	3	2	10	0.6	1	3	5	1	20.66	1	24		3.9	15.8	1.74	4.44		1
0	4.3	15	35	3	0.5	40	0.6	0	0.7	26	0	23.89	1			5.9	12.2	1.84	5.78	34.5	1
0	9.8	12	30	3	4	5	0.6	20	8.9	20	0	29.06	1			12.3	17.1	2.64	14.33	39	0
0	3.4	15	28	2	7.5	4	0.6	0	20	40	1	27.98	1	18		3.5	8.2	0.81	5.22		0
0	8.9		27	2	1.2	25	0.6	2	15.3	9	16	23.26	1	60		5.2	21.7	2.44	5	49	1
0	2.9	25	33	1	12	5	0.6	0	11	8	0	24.47	0	24		5.6	23.7	1.52	8.35	29	1
0	5.2	12	31	3	0.7	28	0.588	0	13.8	17	2	26.81	0	24		3.1	6.2	0.96	4.93	18	1
0	4.61	15	35	2	1.4	21	0.588	2	6.8	2	10	23.03	1	28		1.56	12.86	1.16	5.28	22.3	1
0	12.4		35	2	1.8	16	0.576	24	0.7	0	39	25.88	0	52		6.6	10.6	6.06	5.57	21	1
0	6.3	12	40	1	28	2	0.56	10	39.4	21	18	26.88	0	36		4	9.7	2.65	4.52	32	1
0	16.7	8	37	6	1.5	6	0.54	2	2	0	0	27.44	1	48	21.73	7.6	5.8	0.72	7.21	40.5	0
0	11.9		40	2	0.9	30	0.54	25	2.4	0	0	25.64	0	16		4.8	6.3	0.97	7.17	57	0
0	8.28	8	36	2	13.22	2	0.5288	2	12	24	4	28.07	1	24		2.93	9.91	2.88	5.4	44	0
0	3.85	20	41	3	1.1	16	0.528	1	1.1	16	1	23.99	0	12	63.22	1.74	7.02	0.69	4.07	40.5	1
0	4.12	15	43	1	8.8	6	0.528	2	20	27	0	24.91	0	42	35.21	2.3	4.5	2.39	6.68	42	0
0	24.2	11	42	2	0.4	65	0.52	4	0.2	54	20	25.06	1	7		4.9	6.2	0.45	4.28	27	1
0		11	32	4	0.8	16	0.512	1	7	28	4	28.06	0	10							0
0	12.9	9	36	5	0.4	25	0.5	15	3	0	20	24.42	0	36		3.8	7.7	0.93	4.52	65.4	1
0		18	39	4	0.5	25	0.5	1	0.5	15	1	25.54	0								1
0		15	40	1	2	25	0.5	1	6	37	2	23.84	0	72							0
0	4.57	15	38	4	1	12	0.48	1	0.2	2	0	22.88	0	48		3.7	13.09	2.15	3.35	25	0
0	2.7	25	31	2	0.8	30	0.48	60	0.5	25	60	28.41	0	12		5	5.3	1.34	4.91	29	1
0	6.3	18	32	1	16	3	0.48	0	15.2	26	0	27.77	0	18		2.8	4.8	1.05	3.09	17	1
0	3	20	38	2	11.8	2	0.472	6	36.7	37	6	24.39	0	6		2.4	5	2.56	6.07	29	1
0	10.3	15	46	1	23.5	2	0.47	0	18.4	42	14	23.04	1	30		4.2	8.1	1.77			1
0	18		41	2	2.6	9	0.468	1	4	20	1	21.97	1			6.2	14.1	2.5	3.88	31	0
3	4.1	20	46	3	3	5	0.45	1	6	25	2	28.63	0	18	86.58	3.6	9.9		5.11		1
0	4.3	20	33	3	1.5	10	0.45	40	1.5	5	3	23.66	1	9		4.51	9.2		4.17		1
0	3.2		31	1	9	5	0.45	2	0.4	0	1	22.72	0			5.9	4.4	2.38	5.71	32	1
0	4.7	12	40	4	5.6	2	0.448	35	1.4	7	3	25.61	0	60	37.12	3.8	6.14	0.81	2.6	14.5	0
0	4.2	12	44	4	3.6	3	0.432	18	4.3	0	0	25.31	0	16		2.6	7.5	1.93	5.56	39	1
0	4.81	15	36	3	1.1	13	0.429	0	1	22	4	26.12	0	36		3.9	9.2		4.3		1
2	8.5	12	37	1	3.3	13	0.429	2	10	20	1	26.53	0	12	5.41	6.3	6.1	2.11	4.62	58	1
0	4	20	36	3	2	7	0.42	30	10	10	20	30.13	0	24	46.39	3.4	9.5	3.4	1.81	15	1
0		14	20	3	0.7	20	0.42	1	17	40	3	23.19	1								1
0	6.1	20	36	3	13.7	1	0.411	0	6	8	0	22.74	0	12		4.6	4.3	0.4	2.95	14	1
0		20	47	1	3.7	11	0.407	0	13.1	8	0	24.49	0	36							1
0	7.2	10	36	1	13.5	3	0.405	8	15	2	1	25.69	0	12	54.68	8	9.62	1.51	9.06	65	0
0	8.6		34	4	1	10	0.4	1	0.9	15	1	26.45	0			2.9	11	0.98	2.56	29	0
0	1.3	15	45	2	2	10	0.4	50	2	15	1	24.73	0	24	66.56	3.2	7.4	3.05	4.17	38.2	1
0	12.5		40	2	2	10	0.4	1	8	18	1	29.63	1		41.1	3.5	12.3	1.86	3.45	35	1
0	9.5	15	35	2	1	20	0.4	1	5	11	2	26.96	0	24		7.25	15.7	1.01	4.59	32	1
0	3.5	12	43	1	20	2	0.4	15	21.9	7	1	24.07	1	12	32.82	2.9	6.3	0.99	5.11	54	1
0	20.5		34	1	5	8	0.4	0	5	40	32	19.82	0	24		5.4	8.1	1.3	5.35	40	1
0	5	14	39	5	1.5	5	0.375	25	42	46	7	29.98	0	12	21.13	4.2	5.9	1.2	4.29	29	1
0	3.4	20	44	3	0.5	25	0.375	6	1.3	20	5	26.2	0	48	41	3	7.3	0.97	7.35	42	0
0	12	8	45	3	0.5	25	0.375	60	3.8	60	90	30.39	0	31		5.4	13.3	3.02	3.01	19	1
0	14.5	11	35	4	0.2	46	0.368	1	0.6	14	4	30.39	0	18	69.28	6.6			3.92		1
0	2.35	25	32	9	0.1	40	0.36	70	20	26	1	23.66	1			1.96			5.13	38.9	0
0	14.21	9	31	8	0.3	15	0.36	2	0.2	6	20	29.86	1			6.57	10.1	2.78	3.52	22	0
0	22.8	20	39	6	0.3	20	0.36	1	0.1	15	1	22.39	0	36		3.91	10.6	1.43	5.51	32	0
0	4.1	18	33	4	1	9	0.36	1	5	32	1	20.98	1	18		4.7	8.9	0.51	4.22		1
0	6.9	18	38	2	1	18	0.36	1	11	9	2	25.76	0	12	52.04	7	15.7	2.91	6.32	42	1
0	5.3	25	39	5	6.8	1	0.34	0	8.8	4	16	24.81	0	12		4.5	5.5	0.87	7.09	49	1
0	7.4	20	38	3	2.8	4	0.336	0	8.3	10	0	28.41	0	19		2.2	6	1.21	2.79	17	1
0	25.5	8	36	5	0.2	32	0.32	1	0.8	10	1	22.53	0	12	41.41	5	15.8	0.65	2.2	45	1
0	7.3	15	45	5	0.6	10	0.3	0	28	25	1	29.07	0	48	28.32	4	30.5	1.73	3	17	0
0	10.1	12	48	3	1	10	0.3	1	1	10	1	24.91	0	12		8.9	16.7	4.68	4.22		1
0	15.78	8	41	3	0.2	50	0.3	0	0.2	35	1	21.39	0	24	86.19	4.61	9.14	0.81	4.5	40	0
0	3.2	20	41	3	1	10	0.3	2	15	15	1	24.46	0	10	30.17	3.6	11.6	2.73	4.65	48	0
0		20	55	2	15	1	0.3	2	8	3	1	29.8	0	48	52						0
0		12	43	1	2	15	0.3	40	0.1	10	15	26.45	0	120	78.48	6.82	6.56	1.37	5.69		0
0	10.6	8	42	3	1.1	9	0.297	2	1.08	4	2	25.11	1	48	71.67	7.99	27.3	3.31	2.79	38	0
0	23.8		36	3	1.2	8	0.288	6	0.4	0	0	22.76	0		52.93	6.7		3.29	3.7	37	0
0	4	15	34	3	0.8	12	0.288		0.5	28		25.14	0	19		3.7		1.57	2.72	23.2	0
1	1.6	25	39	2	7.1	2	0.284	0	7.3	7	4	23.08	0	12		4.9	4.1	1.2	0.16	32	1
0	6.5	20	31	7	0.4	10	0.28	4	4	30	3	26.59	1			6.9	9.1	2.67	6.65	42.1	1
0	18	9	44	7	2	2	0.28	1	0.1	2	30	23.33	0			6	13	1.72	6.29	36	1
0	3.12	12	42	2	1	14	0.28	1	5	27	1	21	0	12	39.88	4.18	13.87	0.82	6	47.2	1
0	6.2		35	2	1.4	10	0.28	10	1.4	10	58	30.52	0		10	3.6	5.8	2.83	2.66	9	1
1	7	12	47	5	1.1	5	0.275	0	0.4	0	0	27.76	0	72	59.34	6	39	1.26	6.37	38	1
0	3.1	14	37	1	5.5	5	0.275	12	30	55	1	25.9	0	18	18.87	3.5	6.7	1.48	5.15	40	0
0	7.9	10	40	4	1.7	4	0.272	0	1.5	0	0	25.61	0	49		2.5	4.7	0.27	2.88	18	0
0	1		35	2	6.8	2	0.272	10	8.9	22	25		0			1.3	13.6		6.02	54	1
0	4.7	25	49	3	1	9	0.27	1	8	26	3	29.84	1	12	69.19	3	8.1	7.66	2.12	18	0
0	5.1	20	41	1	13.4	2	0.268	6	25.1	0	0	30.39	0	6		5.1	5.4	1.08	3.6		1
0	4.8	11	38	5	1	5	0.25	1	1.8	8	1	27.14	1	36	71.91	4.3	16	0.88	2.97	30.7	0
0	13.9	15	33	5	0.5	10	0.25	1	1.5	15	1	28.4	0	36	28.08	3	9.5	2.72	2.25	30	1
0	2.5		27	3	1	8	0.24	0	1.3	0	1	20.23	1			8.8	5.1	0.93	8.29		1
0		12	38	3	0.3	25	0.225	1	5	8	2	24.61	0	12							0
0	9	23	35	3	1.5	5	0.225	12	4.2	10	4	28.02	1	12	53.96	8.8	6.2		5.21	44.2	1
0	3.4	15	44	2	1.1	10	0.22	4	4	17	2	24.77	0	48	72.04	4.2	14.3	2.81	4.6	28	1
0			38	1	2.2	10	0.22	16	5.6	13	8	23.67	0	48							1
0	19.69	10	41	2	1.5	7	0.21	1	3.7	54	3	26.85	0	24	71.08	5.23	42.93	1.98	0.01	31.1	0
0	5.1	25	43	4	2.6	2	0.208	1	5	5	1	25.39	0	60	61.49	2.7	5.1	1.8	3.81	29	1
0	3.5	18	39	1	5.1	4	0.204	0	17	45	32	28.34	0	9		1.4	9.1	0.74	2.83	18	0
2	2.88	15	44	2	2	5	0.2	1	10.7	10	1	26.83	1	12		2.91	9.54	3.31	4.65		1
0	10.8	12	30	2	1	10	0.2	1	0.4	15	0	25.95	0	18		3.9	3.6	1.25	2.99		1
0	1.48	20	38	1	2	10	0.2	15	0.08	5	1	20.96	1			1.28	2.93		7.43	32.6	0
0		20	35	1	0.4	50	0.2	14	1	24	0	26.03	1	18							0
0		16	40	1	6.5	3	0.195	0	12	48	2	25.38	0	7							0
0	9.7	18	44	2	0.8	12	0.192	30	8	15	3	23.37	0	180		3.8	2.3	2.4	4.55	29	1
0	9.8	7	36	5	0.63	6	0.189	0	0.4	6	10	24.84	0	18	60.82	4.6	11.5	1.31	10.35	32	0
0	9.3	14	39	3	3	2	0.18	1	2	3	1	25.11	1	24		7.6	8.2	1.72	6.19	65.6	1
0		12	47	2	1	9	0.18	1	6	30	40	27.88	0	12	24.97						0
0	2.3		31	2	0.5	18	0.18	1	4	38	1		0			3.7	18.7	2.5	4.72	34.2	0
0	9.4	11	36	2	4.4	2	0.176	0	1.6	0	0	26.78	1	60		5.2	7.4	1.51	6.4	48	1
0		11	32	4	1	4	0.16	1	10	28	1	25.68	0	12							1
0	9.31		35	4	1.3	3	0.156	1	11.3	17	0	23.18	0			6.59	12.7	1.3	6.35	37	1
0	6	11	32	2	2.6	3	0.156	0	2.7	0	0	24.15	1	28		5.4	15.13	2.2	2.28		1
0	24.8	11	45	3	1	5	0.15	18	1	2	1	27.34	1	36		16	13.3		7.88	29	0
0	6.75	12	35	1	2.1	7	0.147	2	4	8	4	23.18	0	48	28.43	2.59	4.1	3.64	3.93	27	0
0	9.1		36	3	0.2	24	0.144	1	0.2	24	1	22.49	0		48	4.5	9.9				0
0	2.9	12	33	3	4.75	1	0.1425	0	1	0	1	25.85	0	18	60.97	2.3	4.5	2.42	2.67	19	0
0	11	9	27	2	0.5	14	0.14	1	0.1	24	1	20.45	0	18	34.9	7	15.3	3.21	5.49	29.4	0
0	34.4	8	44	3	0.9	5	0.135	0	1.8	0	0	25.01	1	36			12.1	1.51	4.78	25	0
0	14.7	10	35	3	0.9	5	0.135		0.2	1		22.91	1	24	60.48	11.5		1.67	5.83		0
0	6	14	34	4	0.2	15	0.12	1	4	25	1	26.09	1	18		6.6	11.8	2.13	10.54	62	0
0	1.5		34	5	0.13	18	0.117	99	5	18	65	28.4	0	13		3	4.2	0.36		23	1
0	1.4	20	36	2	1.9	3	0.114	1	0.6	22	1	21.22	0	8	37.89	4	10.6	2.17	4.87	28	0
0	5.5	10	32	3	1.8	2	0.108	2	0.5	4	1	27.78	0	72		3.5	8.1	1.09	5.16	37.2	0
0	20.7	8	20	1	0.2	50	0.1	2	0.7	2	3	19.97	0			9.7	19.7	2.06	4.66	19	1
0	10	12	36	1	3.3	3	0.099	1	3	7	1	27.76	0	12		5.4	13.5	1.28	7.69		0
0			35	7	0.04	30	0.084	80	8	22	11	24.62	1	24							0
0	3.91	10	50	3	2.8	1	0.084	0	4	10	2	26.85	0	30	70.31	1.45	3.44	1.17	4.75	21	0
0	11.8		32	2	0.7	6	0.084	0	1.1	0	0	35.08	1			7.2	9.1	1.72	5.15	20	1
0	6	14	39	3	0.2	12	0.072	1	2	15	1	23.8	0	6		4.8		0.74	5.06		1
0	7.44	12	40	2	0.5	7	0.07	1	5	20	1	21.47	0	12	53.35	5.27	22.36	3.03	8.67	44.8	1
0		12	37	6	0.1	11	0.066	13	0.5	16	13	26.45	0	36							0
2	7.9	15	49	3	1.1	2	0.066	34	6	37	1	23.46	0	144	22.23	3.8	4.7	1.58	5.69	38	1
0	19.9	16	41	4	0.8	2	0.064	0	5.4	5	2	24.39	0	24		7.3	12.3	0.57	5.89	52	1
0	2.1	25	39	1	0.1	63	0.063	40	200	53	5	25.2	1	24		1.7	3.9	1.34	3.1	17	0
0	5	14	49	4	0.1	15	0.06	1	10	45	1	22.66	0	12	43.53	2.5	9.3	2.54	3.49	37	1
0	9.2	10	32	3	1	2	0.06	1	0.2	6	1	23.39	1	36		7.9	14.8	1.38	5.01	47	0
0	13.6	9	40	1	0.2	30	0.06	1	0.5	25	1	23.26	1	18	77.26	6.23	26.88	1.12	6.26	20.5	1
0	9.7		33	4	0.1	12	0.048	1	0.5	3	1	23.52	0	18	40.71		11.2	1.51		27.7	0
0	4.8	12	43	3	1.6	1	0.048	1	6	10	1	20.05	0	12	49.5	4.1	235	3.89	4.33		1
0	3.8	25	34	4	0.03	37	0.0444	3	48.6	49	0	29.01	0	22		1.1	5.9	3.41	1.79	11	1
0		13	43	2	1	2	0.04	3	1.5	9	2	22.26	0	15							1
0	4.8	15	31	2	2	1	0.04	1	4	6	1	21.97	1			4.3	7	1.96	5.67	21	1
0	4.99	15	38	2	0.05	37	0.037	7	7.1	40	0	27.45	0	60		4.96	9.77	2.63	4.21	20	1
0	14.3	20	34	1	1.1	3	0.033	0	5.1	0	0	26.09	0	24		3.4	3.6	1.2	5.41	28	0
0	5.7		40	4	0.4	2	0.032	1	0.1	10	1	24.22	0		60.95	7.8	14.2	1.55	8.73	81	1
0	6.1	12	34	4	0.03	25	0.03	25	0.2	6	15	25.38	0	30		4.9	8.9	2.32	6.7	16	0
0		15	38	3	0.04	25	0.03	7	0.06	25	8	23.14	0	60							0
0	3.3	12	30	5	0.1	5	0.025	0	0.1	5	1	22.94	0	24	68.22	3.8	17.8	2.33	7.62	53	0
0	29.6	12	27	6	0.1	4	0.024	2	0.1	0	2	24.44	0	18		6.5	11.5		5.26	34	0
0	6.6	15	38	3	0.2	4	0.024	1	0.5	0	1	25.06	0	24	71.25	4.1	10.4	0.93	3.56	31	1
0	16.3	9	37	3	0.4	2	0.024	0	0.2	10	0	25.95	0	18		5.9	14.2	1.12	7.33		0
0	8.2	15	43	2	0.2	5	0.02		0.4	1		27.72	0	48	50.83	2.3	7.1	1.49	4.53	48	1
0	3		33	3	0.3	2	0.018	1	0.4	4	1	25.65	0	60	50	2	11.5	1.4	2.7	27.6	1
0	6.1	10	40	3	0.1	5	0.015	1	0.1	1	1	29.05	0	18		4	8.3	2.43	3.97	32.6	1
0	24.62	6	36	3	0.1	5	0.015	28	0.1	15	26	21.05	1	17		7.6	3.08	0.79	4.69		1
2	20.6	10	44	3	0.2	2	0.012	0	0.16	0	0	25.26	0	12		8.1	11.9	1.49	6.7	39	1
0	10.3		35	2	0.01	50	0.01	40	0.5	50	50	23.25	0	24		6.5	5.6	0.91	5.72	154	0
0	16.8	9	44	2	0.1	4	0.008	2	4.5	15	10	35.64	1	24		9.2	19.7	1.15	3.36	49	1
0	7	12	33	3	0.2	1	0.006	0	1.4	30	60	27.47	1	24	14.4	8.5	7.7	1.28	4.1	30	1
1	6.21		41	2	0.01	16	0.0032	0	0.3	2	0	27.76	1	40		4.52	8.22	3.65	8.5	48.5	1
0	4.52	25	32	1	0.01	30	0.003	60	0.8	11	3	21.04	0			7.29	15.7	2.82	5.95	59	1
0	5.3	10	40	2	0.06	2	0.0024	1	0.1	5	0	26.79	0	24	72.26	4.7	8	1.05	2.92	33	1
0	9.7	13	37	1	0.1	2	0.002	0	0.7	0	0	29.98	0	36	50.65	3	11.88	1.72	2.12	30.4	0
0	3.4	16	45	4	0.01	2	0.0008	9	5.1	0	0	22.34	0	24		3.1	6.5	2.3	6.44	34	0
0			46	11	2.7	0	0	50	1.8	28	3	30.42	1	48							1
0	4	18	46	9	3	0	0	0	8	5	5	27.76	1	30		3.8	9		7.43		1
0	2.4	14	43	8	3.9	0	0	8	1.9	12	4	41.23	0			3.8		2.11	1.2		0
0	3		40	8	10.1	0	0	0	24.7	20	0	21.97	0			2.2	6.6	1.77	4.67	32	1
0	6.1	20	36	8	14.9	0	0	10	23.7	0	2	26.04	0	46		2.2		1.47	6.03	30	1
0	2.82	25	42	8	11.7	0	0	0	24.7	37	1	24.97	0	24	24.25	3.79	11.99	1.03	7.28		1
0	6	12	38	7	1.9	0	0	0	8.9	13	0	24.76	0	24		8	6.1	1.52	7.06	41	1
0	3.2	14	38	6	4.8	0	0	0	5.5	0	0	29.07	1			2.2	3.1	1.87	3.04	22	1
0	2.88	20	36	6	1	0	0	0	1	0	0	24.93	0	12	91.81	1.89	6.23	0.99	3.2		1
0	9.13		30	6	0.15	0	0	4	1.8	0	0	25.26	0	8		5.46	15.8	1.07	5.1	26.5	1
0	3.6	18	46	6	17.12	0	0	3	47.7	0	0	20.76	0	16		4.9	8.6	2.09	3.2	21	1
0	2.58		35	6	14.2	0	0	0	13.1	6	4	25.61	0			2.13	8.8	2.15	3.41	14.3	0
0	5.1	14	41	5	2	0	0	2	6.6	0	0	26.81	0			3.2	7	1.66	2.03	24	1
0	18.2	9	40	5	0.8	0	0	1	0.8	13	0	24.38	0	12	60.17	6.2	7.2	3.03	3.3	40	1
0	4.5	20	39	5	2.8	0	0	0	0.4	0	0	24.49	0	12	62.44	7.3	7.7	0.86	6.03		1
0	21.5	8	36	5	0.61	0	0	44	0.7	2	0	22.63	0	12		8	10.1	2.52	5.25	51	1
0	4.8	15	34	5	4.9	0	0	0	6.5	0	0	25.95	0	12		4.3	5	0.55	5.12		1
0	18.8	8	34	5	0.2	0	0		0.1	10		26.06	1	12	85.14	10.9	38.6	2.34	3.85	20	0
0	32.74	12	33	5	2.2	0	0	0	2	25	2	24.15	0	36	34.46	5.13	26.1	2.02	3.61	21	0
0		10	30	5	2.8	0	0	2	13.9	16	0	29.07	1	18							0
0	7.2	25	42	5	25	0	0	6	8	0	4	24.64	0	24		6.8	7.8		4.97		1
0		15	19	5	61.5	0	0	2	17.8	28	2	21.63	0								1
0	1	25	37	5	281	0	0	0	50	25	23	21.11	0	12		2.3	6.8	0.91	9.16	54	0
0	6.3	23	47	4	10.8	0	0	0	13.8	18	0	26.84	0	87		2.9	5.1	1.17	6.17	28	0
0	6.85	15	44	4	2	0	0	0	6	0	1	24.19	1	60	65.08	6.11	10.29	1.7	7.23		0
0	9.4	14	43	4	0.6	0	0	1	1	3	1	27.7	0	18		4		2.16	2.57	27	0
0	14.6	7	41	4	0.8	0	0	0	2	3	0	22.23	1	12	36.37	5.5	16.2	1.55	4.66		1
0	16.4	15	38	4	0.4	0	0	1	2.3	6	1	27.44	0	24	39.41	7.08	7.16	1.03	6.35	34	1
0	3	23	36	4	3.2	0	0	0	3.5	6	0	26.06	0	5		4.4	7.2	1.53	3.34	20	1
0	5.37	11	34	4	4	0	0	3	2.4	5	1	26.23	1	12	41.3	4.92	7.71	0.66	4.81	38	1
0	12.8	11	33	4	4.5	0	0	0	2.2	4	0	28.41	0	6		8.3	10.3	1.76	5.68	35	1
0		23	22	4	8.2	0	0	2	14.3	31	1	19.79	1								1
0	8.1	14	50	4	3	0	0	10	5	19	11	22.6	0	36	79.21	6.1	10.1	1.93	5	25.8	0
0	3.6	20	40	4	24.2	0	0	4	41.2	27	1	28.39	0	12	12.62	4.4	5.7		2.12	12	1
0	10.2	9	35	4	2.7	0	0	0	0.5	16	13	22.1	0	24		4.6	4.6	1.17	2.2	42	1
0	3.6	18	33	4	10.1	0	0	2	4.1	18	8	25.43	0		18.15	5.6	5.5	1.64	8.11	47	0
0		12	20	4	6	0	0	1	15.4	12	0	25.93	1								1
1	4.5	15	43	4	26	0	0	1	30	40	1		0	24	24.99	6.3	7		4.2		0
1	8.7	14	51	3	15.5	0	0	0	6.2	0	0	25.69	0	28		5.1	7.8	0.84	7.53	34	1
0		15	46	3	15	0	0	5	3	0	1	30.06	0	120							0
0		11	45	3	0.6	0	0	0	0.4	0	0	31.91	0	72							1
0	5	20	44	3	49.9	0	0	0	8.9	23	0	29.07	0	16		2	4.7	1.85	3.1	23	0
0	27.4	13	41	3	0.8	0	0	0	1.2	0	0	26.99	1	228		13	6.4	1.09		28	1
0	40.04	8	40	3	2.5	0	0	0	0.9	0	0	21.01	0	24		5.54	10	2.66	3.15	30	1
0	5.6	18	37	3	1	0	0	60	0.05	25	0	26.73	1	26	83.83	2.1	8.6	0.91	3.77	15	1
0	11.8	15	37	3	3.1	0	0	2	2.7	0	0	23.89	0	9		6.3		1.07	4.29	28	0
0	5.4	14	37	3	1.1	0	0	0	0.5	5	0	24.1	1	36	48.08	4.8	8.3	1.47	5.25	39	1
0	14.8	13	36	3	2.9	0	0	1	0.1	1	0	24.69	0	14	35.65	5.3	10.9	1.85	6.57	66	0
1	3.7	15	36	3	1.4	0	0	0	10	30	1	26.57	0	24		5.2	10.1	2.82	2.85		0
0	8.3	14	36	3	0.63	0	0	2	0.4	0	0	26.03	0	36		1.9	5.7	0.99	3.73	40	1
0	2.9	12	35	3	10.2	0	0	0	4.4	0	0	27.64	1	60		3.9	4.4	3.27	4.04	12	1
0	5.2	20	33	3	1	0	0	1	4.1	0	0	23.77	1	12		2.5	6.3	2.11	5.85		1
0	3.6	20	32	3	120	0	0	12	1	0	2	26.49	0	36		6.2	10.7	0.92	3.84	21	1
0	24.5	7	23	3	1	0	0	10	1	0	0	26.58	0			10.4	16.3	2.36	3.53	25.9	1
1	7.3	18	40	3	13	0	0	0	19.2	10	0	27.76	1	11		3.5	4.4	1.54	7.88	46	1
0	13.7		39	3	8.6	0	0	0	13.7	10	8	26.06	0	38		4.6	6.4	1.44	8.03	44	1
0	8.6	25	36	3	12.4	0	0	0	20.6	0	0	21.98	0	15		5.7	6.6	1.02	4.76	37	1
0	15	9	35	3	1	0	0	50	1	25	55	26.3	0			5.6	4.69	2.09	5.45		0
1	10.7	17	35	3	8.9	0	0	2	8	0	12	34.69	1			6.5	5.3	2.48	3.35	21	0
0	2	25	33	3	7.2	0	0	0	30	30	1	26.12	0	12		2.5	5	1.1	4.59	34	0
0	16.4	13	33	3	1.6	0	0	2	1.28	0	10	26.85	0		52.51	3.8	13.05	0.88	3.3	29.1	1
0	3.2	20	30	3	16.9	0	0	0	22.1	0	0	27.64	1	12		3.8	12.3	1.73		31	1
0	6.08	15	27	3	13.2	0	0	0	27.4	11	0	22.13	0			3.67	7.92	1	10.12	51	1
2			44	3	43.1	0	0	21	40	37	2	25.18	0	24							1
0	10.9	25	44	3	23	0	0	10	23	17	20	24.93	0	12		4.5	6.1	0.64	6.76	32	1
0	3.8	11	39	3	9.9	0	0	1	20	50	1	24.8	0	18	23.36	0.9	12.3	0.87	2.1	19	1
0	7.3	10	33	3	0.6	0	0	40	20	0	45	22.59	1	16		3.9	10.3	0.99	3.6	15	0
0			50	2	3.2	0	0	1	14	18	2	23.81	0								0
0	16.9		44	2	0.4	0	0	1	0.4	8	1	26.81	0	72	25.29	8	5.7		1.47	60.3	1
0	9.1	11	43	2	0.5	0	0	1	0.8	5	1	26.25	0	18	55.67	4.6	5.3	2.53	4.98	46	1
0	4.4	15	42	2	3.2	0	0	50	6.4	11	0	26.51	1	10		2.9	3.6	3.56	5.45	26	1
0	3.3	10	42	2	1.8	0	0	2	5	30	2	25.17	1	24	50.68	4	7.3	1.42	8.35	69	0
0	9	12	41	2	1	0	0	1	1	5	1	30.74	0	8	23.73	14.3	9	2.2	3.7	23.6	1
0	6.7	25	40	2	13.8	0	0	0	2	24	1	30.68	1	24	15.8	5.3	6.4	0.86	5.5		0
0	4.3	15	40	2	2	0	0	0	1	0	1	18.6	1	6		1.6	4.7	1.68	4.54	42	1
0	13.8	9	40	2	0.2	0	0	3	0.2	0	0	27.68	0		20.03	3.2	9.6	4.85	1.96	22	1
0	5.7	15	39	2	7.1	0	0	0	5.7	0	0	25.83	1	24		3.3	7	1.8	5.57	27	0
0		15	38	2	24.4	0	0	0	11.8	15	0	27.39	0	8							1
0	14.9	14	38	2	0.2	0	0	0	0.8	0	0	26.42	1	12		5.3	4.3	0.63	4.32		1
0	3.7	20	37	2	2	0	0		0.2	1		25.86	0	60	62.76	11.6	8	1.37	11.4	33	1
0	2.1	20	35	2	11.7	0	0	0	6.8	6	1	28.73	0	36	45.98	5.2	10.7	0.68	3.65		1
0	13.2	8	35	2	10	0	0	0	11.9	29	0	25.77	0	7		7.2	3.8	0.82	3.91	39	1
0	9.8		35	2	3.1		0	12	7.9		0	21.98	0			2.9	8	1.67	5.82	60	0
0	20.5	6	33	2	1.1	0	0	0	1.5	10	0	24.22	1	24		4.8	9.7	2.15	4.61	28	1
0	7.2	18	32	2	25.7	0	0	0	2.1	0	0	19.87	1	5		3.9			7.59	52	1
0	10.2	12	32	2	3	0	0	1	8	20	1	25.11	0	24	21.39	4	10.7	2.37	3.76	29	0
0	4.6	14	26	2	13.6	0	0	0	7.2	3	0	19.44	0	6		5.1	11.9	2.76	6.18	28	1
0	23		25	2	4.3	0	0	0	2	0	0		0			7.5			5.16	40	0
1		15	62	2	2	0	0	1	40	6	1	28.08	0	18						61	0
0	7.6	18	37	2	30	0	0	4	40	10	2	28.37	0	18	20.46	2.4	6.6	1.77	6.11	50.6	1
0	1.9	12	35	2	25	0	0	9	40	0	2	22.4	0	24		2.5	6.8	5.07	4.19	30	1
2	16	10	33	2	0.3	0	0	2	1	42	1	21.38	0	12	93.72	6.6	22.3	1.87	5.97	38	1
0	1.76	25	31	2	99	0	0	6	12	0	87	24.69	0	36		2.24	8.77	2.23	5.93	27	0
0	2.9	25	39	2	72	0	0	0	50	0	21	35.15	0	18		3.2	20.7	2.31	5.84	36	0
0	2.2	15	38	2	4.9	0	0	0	12.7	60	4	26.84	0	12		2.8	3.8	2.21	4.13	28	1
0	6	15	36	2	18	0	0	75	27.79	2	6	21.22	1	12	61.87	3.8	6.9		4.2	28	1
3		20	32	2	63.9	0	0	35	60	55	1	23.15	0	7							0
0	2.7		49	2	2.8	0	0	0	36	39	12	24.45	0	39		1.6	5.2	3.48	2.73	17	1
0	8.8	12	26	2	42.9	0	0	14	70	45	8	23.46	0	24		3.5	13.6		3.12	15	0
0			21	2	43.4	0	0	1	34	40	8	29.39	0								1
1	22.9	13	53	1	0.7	0	0	1	1.6	0	0	25.88	0		15.66	4.3	4.4	2.15	2.44		1
0	2.8	12	42	1	3.2	0	0	2	5.8	0	0	28.36	1	14		2.6	6.9	0.45	7.32	35	0
0	6.6	12	40	1	0.5	0	0	0	0.8	0	0	27.68	0	48		5.3	10.4	1.69	5.12	25	0
0	13.6	18	38	1	0.6	0	0	1	0.2	8	1	22.63	1	36	68.45	5.7	17.9	2.83	3.79	17.9	1
0	7.2	15	36	1	7.3	0	0	6	9.8	15	1	25.06	0	12		3.5	13.6	2.17	3.74	21	1
0		7	36	1	0.25	0	0	9	0.75	1	1	20.9	1	3							1
0	2.2	15	36	1	6.7	0	0	1	1.4	0	1	23.99	0	12		1.4	12.9	2.82	2.07	30	1
0	1.5	11	36	1	0.2	0	0	0	0.2	0	0	22.5	0	12	67.23	3.7	15.3		6.75	61	0
0	17.7		33	1	0.3	0	0	0	1	20	2	27.16	0			7.1	17.8	1.92	5.43	29	1
0	5.9		31	1	0.5	0	0	80	3.6	7	0	29.67	0	52		3.7	10	2.46	3.69	18	1
0	2.47	18	55	1	5	0	0	12	0.01	1	12	24.9	0	42		2.39	7.17	2.65	3.45	27	1
0	2.8	25	37	1	51.2	0	0	8	15.1	0	0	25.76	0	12		4.5	5.6	1.27	5.18	23	0
0	8.3		34	1	18.2	0	0	20	11.7	10	18	27.75	1	24	83.2	3.96	14.03	1.27	3.5	50	1
0	4.9	25	44	1	9	0	0	15	31	2	30	33.95	0	36		1.5	9.5	1.45	2.73	24	0
0	8.3	14	39	1	25	0	0	8	60.5	3	4	30.09	0	12		3.1	7.1	1.61	2.08	20	1
0	3.4	18	38	1	142.9	0	0	6	60	69	2	22.99	0	18	20.06	5.8	8.9	1.35	7.13	60	1
0	2.98	23	38	1	6	0	0	0	18.2	1	4	20.15	0	24		4.16	7.44	0.81	9.47	41	0
0	2.5	20	29	1	22.4	0	0	2	66	44	39	23.08	1			3.8	14.2	3.42	7.62	28	1
0	45.81	20	44	1	10	0	0	1	6	1	1	24.08	0			13.89		2.52	6.26	35.7	1
0	1.7	25	43	1	305.9	0	0	8	58.3	10	1	25.26	0	12		4.7	9.7	2.19	8.49	45	0
0	2.6	25	35	1	47.5	0	0	8	180.5	15	0	25.08	0	24		2.9	17	2.04	6.38	38	1
0	4		33	16	23.8	15	0	0				28.95	1	60		2.8	6.1	2.24	2.52	12.3	0
0		25	44	15	70	45		4				30.08	1								0
1	5.6		44	13	18	26		1				22.99	1		16	6.5	8.3	2.27	9.27	126	0
0		20	39	13	5	56		1				24.91	1	12							0
0	9.2		35	13	9	6		0				22.86	0	18		9.7					1
0	34.8	8	40	10								26.23	0	18		12.8	5.3	1.94	3.7	38	1
0		15	38	10	106.5	6		10				26.87	0	42							0
0			35	10	46			1				21.13	0	5				1.5			1
0	4.09	18	32	10	0.5	0						29.41	0	18		3.04	11.86		2.92		1
0		17	47	9	10	28		3				25.74	1	6							0
0	7.2		44	9								25.26	1	21		8.9	9.8	2.32	7.11	66	1
0		23	44	9	40	36		1				23.15	0								0
0	9.1	19	42	9	1.2				21			24.84	0	18		6			8.01		0
0	18.8	11	37	9								22.22	0	24		6.5		0.9	4.2	36.1	0
0	11.4	14	35	9								22.15	0			5.3	9.3	1.17	2.81	23	1
0			30	9	9	16		7	28	47		19.32	0								0
0		25	50	8	70	36		4				24.54	0								0
0		20	47	8	30	55		5				22.55	0								0
0	9.6	12	44	8								26.26	0	72		9	21.9	1.32	3.91	51	0
0	27.2	12	43	8								32.11	0	96		13.2	19.4	1.89	2.78	22	1
0	8.7		41	8								39.79	0			3.8	7.3		5.12		1
0	4.7		40	8	0.5	45			0.3			25.25	0	44		4.89	16.1	2.37	4.46	33	1
0	8.9	19	39	8	10	34		1				31.59	0	10	17.19	6.3	25.4	2.99	3.35		0
0	2.83	14	38	8								26.99	0	72		2.07	10.42		4.71		0
0	4.5	10	38	8								21.53	0	36		4.6	553	1.11	5.51	47	1
0		20	38	8	14	23		2				26.45	1	12							0
0	5.41	20	38	8	2	25		1				25.66	1	30	56.39	6.36	7.4	0.88	4.58		0
0	2.5		37	8								24.16	0	48		2.3		2.22	4		1
0		11	37	8	8	15		75			3	22.84	0	24							0
0	4.9	12	36	8	27.2	13		4				21.74	0	26		5.3	4	1.53	7.35	49	0
0		14	35	8	8	20		16	2	0		25.66	0	24				2.71			0
0	2.41		34	8	4	20		5				26.99	1			4.4	3.56	0.74	3.6	19.7	0
0	3.4	16	31	8								25.38	1	30		4.4	6	1.42	9.2	51	1
0		23	31	8	17.7	8		2				27.77	1	12							1
0	17.3		22	8								17.86	0			5	11.9	2.92	5.35	27.8	0
0		25	70	7	12.6	5		22				19.96	1								1
0		14	62	7	66.5	5		2				24.92	0	12							1
0	20.6		50	7								31.35	0	38		6.5	8.3	0.98	3.3	31.1	1
2	33.9	6	46	7								25.76	0			12.3	7		3.66		1
0	5.2	20	45	7	1.6	4		1				24.97	0			4.2	8.1		5.81	52	0
0	4.7	15	45	7	1	25		1	6			25.34	1	24				1.39	1.84		0
1	14.9		44	7	1.5	17		0				26.83	0	12		4.5	6.4	0.87	2.59	15	1
0		16	43	7	63.6	19		2				27.43	0	24							0
0	8.2	23	42	7								26.12	0	10		2.5	6.4	1.25	2.7	19.6	0
0			41	7								22.65	0	18							0
0		25	41	7	1.6	13		3	3.8	55		26.06	0	36							0
0	5.7	12	41	7	0.3	3		1		10		31.7	0	18	45.71	4.5	19.4	2.45	2.8	16	1
0	11.5	11	40	7								20.99	1	30		3.6	5.3	2.04	3.86	39.5	1
0	19	8	40	7								24.93	0	12		11	39.39	1.51	4.99	33.1	0
0	93.97		40	7								26.23	1	24		21.68	9.78		5.47		1
0	5.6		40	7	4.5	11		16	12.3			24.26	0			4.2		0.72	5.06	26	1
0	6.9	12	39	7	1	1						23.72	0	12		2.9	115		4.1		1
0	9.2		39	7								26.73	0	87		12	25.8	3.51	5.33	29	0
0	5.8		39	7	0.8	50		0				22.41	0	12		5.62	15.64		9.44		1
0	7	25	39	7	7	8		0	12.1			30.79	0	132		5.8	4.8	1.71	5.84	33	1
0		23	38	7	88	15						20.2	0	12							0
0		15	38	7	2.5			76				22.53	1	24							1
0	21.1	7	38	7								26.32	0	24	95.33	4.82	10.1	1.69	5.55	43.2	1
0			37	7	0.1				0.3			23.18	0								1
0	13.1	11	37	7								26.83	0	18		3.4	4.2	77.88	4.68	20	1
0		25	37	7	45	28		2				23.94	1								0
0	4		36	7	2.2				2			23.92	1	8		5.7		2.1	4.74	37	1
0	4.8	12	36	7								23.15	1	15		1.9	3.1	1.76	3.38	35	0
0			36	7	3.5	20		9	1.8			23.55	1								0
0		15	36	7	7	29		1				32.87	1	12							1
0	3	20	35	7	16.5	39		0				23.84	0	36		4.8	14.5	2.19			0
0		18	34	7	41	42		2				18.52	0								1
0		12	34	7	17	70		1				23.67	1	7							1
0		25	34	7	12.6	5		22				20.68	1								1
0	1.7		33	7	14.2							24.69	0	7		5.7			8.56	40	1
0		10	33	7								26.58	1	12							0
0			32	7	1.2				2.2			28.41	1	24							0
0	17.1		32	7								29.3	0			3.5					0
2	2.1	15	32	7	46	33		5				22.45	0	12		4.3	8.2		3.84		0
0	2.7	25	32	7	69	38		0				26.04	1	12		2.4	13.6	2.42	9.17		0
1		25	32	7	7.9	2		0				28.63	1	12							1
0		15	32	7	3	20		1				18.31	0	10							0
0	4		31	7								28.09	1	12		3.8	9	1.89	2.16	10	0
1	1.3		31	7	76.6	50		12				20.9	0	12		3.1	6.7	2.77	7.58	43	1
0		25	31	7	40	25		4				28.09	0	12							0
0			31	7	32	20		4					0								0
0		25	29	7	85	49		5				21.73	0								0
0	2.3	25	35	6	23.5			20	35.6		35	25.95	0	29		3.1	10.5	1.16	7.07	46	0
0	8.48	11	84	6	5.6	14		3				24.9	0	36		5.88	13.7		4.36		0
0		25	52	6	38	38		2				24.82	1	36							0
1		25	50	6	32	44		6				28.6	0	48							0
0		25	50	6	3	30		1				25.15	0	48							0
1		20	48	6	47	43		6				27.7	0	12							0
0		20	48	6	50	30		1				29.71	0								0
0	1.81	20	46	6								25.95	1	12		3.17	7	1.17	3.93	23	0
0	27.6		46	6								22.92	0	36		3.67	14.52	1.04	3.72	18	0
0	5.5	20	44	6								25.95	0	36		3.6	11.2		4.88	19.7	0
0	8.4	12	44	6	10	40		10	20			23.6	1	96		2.6	4.4		4.87	49	0
1	14.7	12	44	6	0.1	1		0	0.05	25		27.09	0	12	88.08	6.2	9	1.78	2.48	20.6	1
0	5.3		41	6	0.9	58						24.8	0	36	47.9	5.1	15		5.9	42	0
0	8.81	17	41	6	19	35		4				24.3	1			5.4	9.62	1.27	8.08		0
0	6		41	6	10	1		0	8.9			25.08	0	26		3.2	6	1.02	3.02	17	1
0			40	6	0.5	30				0		25.93	0	18							0
0	30.4	15	40	6								26.86	0	8		10.7	7.8	1.14	4.91	31	0
0	38.2	12	40	6								30.03	1			10.7	18.1	1.31	4.84	77.3	1
0	21	8	40	6								28.09	1	96		9.9	6.4	0.91	2.06	24	0
0		20	40	6	70	40		5				24.49	1								0
0	1.94	15	40	6	57	53		11				21.79	0	60		5.55	8	0.28	6.33		0
0	6	18	40	6	2	20		70	10		0	27.17	0	30		4.2	10.9	1.89	6.6		1
0			39	6	10	20						25.18	1	60							1
0	20.7	9	39	6								30.59	0	48		6.3	10.8	2.49	2.29	16	1
1	54.9		39	6								22.94	0	18		32.4	13.5	0.45	3.31	38.3	0
0		20	39	6	28	52		4				25.56	1	8							0
0			38	6	0.2				8.8			38.07	1								0
0		12	38	6	0.11							22.31	0								0
0	11.8	16	38	6								25.62	0	12		7.4	8.3	2.21	6.63	64	1
0	30.1	8	38	6								24.54	0			8.9	10.7	4.54	3.96	55	1
0		25	38	6	17	76		12				25.14	0	12							0
0		23	38	6	24	12		4				25.08	0	9							1
0	3.2	15	38	6	30	25		3				25.66	1	18		3.3	11.3	3.07	6.2	32	1
0		18	38	6	4	10		3				22.98	0	30					6.99	32	0
0			37	6	102	15		10				30.42	0			2.89	8.3	1.24	2.95	11	0
0	4.5	20	37	6	82.5	6		0				29.07	0			2.4	10	1.31	4.25	39.3	0
0		15	36	6	14	40		57				23.81	1	12					2.38		1
0		23	36	6	9	40		1				23.67	0								0
0			36	6	5.9	25		23					0								0
0	3.9	18	36	6	0.1	1		1		4	1	32.57	0	12	90.05	5	7.4	0.75	2.99	23	1
0			35	6	5.8							28.41	0								1
0		14	35	6								20.9	0	48							0
0			34	6	1.2			1	3				0	12							0
1	7.4	25	34	6								21.04	0	36		7.1	18.6	2.62	4.78	47	1
0		10	34	6								22.84	0								1
0	26.6	8	34	6								22.72	0	24		6.73	13.2		3.42		1
0	8.8		34	6								28.09	1	24		3.7		0.86	3.39		0
0	7.4		34	6									0			3.6	15		4.46		1
0		20	34	6	59	40		6				22.92	0								0
0			34	6	38	50		1				23.53	0	12							0
0		23	34	6	30	65		2				25.68	0								0
0	13.6	14	34	6	2	10		53	6			24.74	0	48		6.5	8.9	1.13	4.19	26	0
0		18	33	6	28	32		1				21.8	0	48	9.97						0
2		25	33	6	45.4	21		0				33.31	0								0
0		15	32	6								19.37	1	12							0
0	18.9	8	32	6								23.53	0	9		7	5.8	4.15	3.34	21	0
2	44.1		32	6									0			11.4	15.19		5.21		0
0	14.3		32	6								26.04	1			5.77	22.9	2.84	4.54	16.14	1
0		25	32	6	65	59		6				23.45	0								0
2		23	32	6	56	37		2				28.95	1								1
0	17.54	10	31	6								22.84	0	24		4.1	13.2	3.78	5.63		0
0	16.9	8	31	6								18.21	1	12		4.6	11.7	1.22	4.61	39	1
0	32		31	6									0			12	221	3.7	3.75	31	0
0		25	30	6	20	40		10				23.16	1	6							0
0		15	30	6	22.6	9		2				29.41	1	12							0
0	29.4	25	29	6								27.78	1	36		5.91	10.8	2.9	3.42	20	0
0		20	29	6	15	43		2				25.77	1								1
1	0.6	6	55	5								24.93	1	18		0.1	7.7	1.86	2.7	27	0
0			52	5	4	23		1				24.68	0		35.87						0
0	11	14	49	5								21.8	1	48		5.01	4.18	1.07	5.73	32.8	1
0			49	5	1.2	10		4				29.32	0	24							0
0	6.1	14	49	5	12	30		1		39	7	25.76	1	12	34.54	2.7	5	1.22	4.02		0
0	30.3	7	48	5	2	5			0.1			26.57	1	12	55.91	6.4	3.7	0.85	6.32	54	0
0	19.57	9	47	5								29.67	1	18		5.57	5.99	0.71	3.69	19	1
0		25	47	5	70	68		6				22.84	0								0
6	14.5	14	46	5								23.84	0	60		11.1	33.2	2.17			1
0	7.1	11	46	5								21.2	0	12		2.1	15.4	1.27	2.28	40	1
0	16.72		46	5								30.78	1	60		6.15	26.49		3.57		0
0		25	46	5	105.5	13		10				30.86	0	24							0
0	3.7	20	46	5	76.5	17		6				22.88	0	24	49.26	2.7	10.9	0.97	4.35	32	0
0	2.9	20	45	5								25.59	0	60		2.3	8.7	2.07	3.58	29	1
1	2.1		45	5	21.2	39		0				21.38	0			0.4		1.78	2.3	30	0
0		23	45	5	10	36		5				23.72	0	48							1
1			44	5	26.4	13		0				34.29	0	24							0
0		20	44	5	10.8	28		6				23.84	0	18							0
0	12	8	44	5	5	20		23				19.58	0	12	51.23	8.1	7.6	2.12	5.75	72	1
0			43	5	27	53		5					0								0
0		18	43	5	17	27		8	25.6		10	23.37	1								1
0	1.9	20	43	5	110.4	16		0				24.38	0			4.5	6.8	3.16	6.24		0
0	3.02		43	5	75	30		3	98	54		25.06	0	60	44.9	3.36	8.13		3.07		0
0		19	43	5	13.1	12		6				25.66	0	18							1
0	26.4	12	43	5	1	10		30			1	21.6	0	24	21.66	6.4	12	1.85	5.06	44	1
0	26	7	43	5	2.8	0		0	0.6	0		23.67	1	12	75.39	6.6	5.6	1.48	3.51	38	0
0	2.8	10	42	5								26.32	0	24	80.4	7.1	9		17	23	1
0	2.3	15	42	5	38.4	50		16				21.45	0	24		2.8	6.1	1.59	4.69	34	0
0	1.8		42	5	52.2	3		2					0	10		3.3	8.2	0.9	5.48	45	0
0	26.8	7	41	5								26.01	0	24		12.4	10	5.96	2.99	29	0
0	2.9	25	41	5	80	33		10				29.98	0	36		1.9	6.9	1.23	4.43	44	1
0		15	41	5	35	35		34				21.88	0	24							0
0		15	41	5	53	0		2				26.12	0	30							1
0		14	41	5	4	44		1				27.73	0	10							0
0	37.9	10	40	5								23.1	1	12		9.5	6.9		5.5	36	1
0	12.2	8	40	5								21.95	0	48		3.78	8.48		4.74		0
0		18	40	5	40.5	23		13				21.5	0	2							0
0		20	40	5	60	20		3				25.1	0	18							1
0	2.1	20	40	5	0.3	13		0	1.9			25.76	0	6		1.4	13.6	2.37	3.85	27	1
0	24.2	18	39	5								26.22	0	22		13.4	41.4		2.67		1
0	3.3	12	39	5								24.45	0	24		2	6.3	1.53	3.13	24	1
0	13.5	11	39	5								26.22	0	5		5.2	16.18	1.37			0
0	9.8	11	39	5								25.53	0			4.5	4.9	5.16	3.4	44	0
2		11	39	5								26.57	0	24				2.6			0
0		18	39	5	27.4	44		5				31.56	1	12							0
0	6.4	13	39	5	38.8	34		0				34.26	1	84		5.2	10	1.83	5.86		0
0		14	39	5	24.5	8		0				23.24	0	24							1
0	4.3		39	5	7.3	26		0	5.9			24.77	1	24		3	5.7		3.07	28	1
1	8.8	15	39	5	4	20		1				25.93	0	18		9.1	10.4	2.88	5.77		0
0	2.4	23	38	5	8.8	10						25.38	0	12		1.4	21.3	3.52	4.26	40	1
0	4.1	12	38	5	2.5			0	0.3		0	21.6	0	36	24.42	7.4	22.1	1.22	4.52	26	1
0	1.8	23	38	5								24.38	0	24		2.9	9.61		6.18	40	1
0	13.2	11	38	5								27.76	0	12		3.5	8	1.44	3.74	37	1
0	25.6	10	38	5								33.06	1	60			12.5	0.45	6.72		1
0	54.7	6	38	5								20.62	0	12		8.4	4.3	1.36	2.36	27	1
0			38	5	80	42		13				22.99	0								1
0	6.1	14	38	5	6	36		9	6		1	23.15	0	50		2.8	6.8	1.69	6.92	45	1
0		14	38	5	3	30		1				23.52	0								0
0			38	5	0.3	8		0	2			24.8	0	192							0
0			37	5	60				56			25.88	0								1
0	6.1	14	37	5	0.1				3			23.24	0	24		5	7.6	1.29	7.23	40	0
2	20.9	14	37	5								33.8	0			10.9	4.7	1.62	2.4		0
0	25.4	7	37	5								23.98	0	18		18.1	17.4	2.28	5.17	46	1
2	25.8		37	5								26.17	0	38		7.4	14	0.02	6.91	45.5	0
0		25	37	5	18	67		5				30.16	1								0
0		25	37	5	48	50		1				17.92	0								1
0		25	37	5	31.77	7		7				27.47	0	24							1
0	2.9	18	36	5								20.05	0	36		3.06	9.8	1.45	4.98	62	1
0	6	15	36	5								26.58	0	12		4.5	6.7	2.22	4.36	30.1	0
0			36	5	52.7	33		90				29.76	1	10							1
0	4	20	36	5	37.1	45		4				25.15	0			2.9	6.4		7.49		0
0		20	36	5	60	50		1				22.64	1								0
2	24.6	8	35	5	1			1	0.1			22.92	0			6.7	9	2.3	3.64	51	0
0	16.2	14	35	5								26.85	1	18		10.1	10.8		4.68		0
0	22.9	10	35	5								22.72	1			10	13.8	1.19	7.8		1
0	22.1	9	35	5								22.69	0	12		4.7	6.1	1.76	5.61	53	1
0	99.1		35	5								22.27	0	29		29	25.1	1.08	4.85	14	0
0		25	35	5	88.03	26		21				28.05	0	18							1
0		25	35	5	62	52		2				21.72	0								0
0		15	35	5	25	55		2	5.6	20		22.86	1	6							0
0		23	35	5	57	21		2				26.3	0	18							0
0	13	9	35	5	1.1	0		1		0	1	27.12	0	24	52.97	3.1	9.5	2.43	6.86	85	1
0	12.8	20	35	5	1	4		3	1.6	1		25.8	1	12		7.1	4.8	1.35	5.52	21	1
0	29.3	8	34	5	1	0			2			33.96	0	72	11.03	12.81					0
0	5.3	18	34	5	0.01				0.2			21.97	0	36			17.5	0.22	3.8		1
0	19.7	14	34	5								24.73	1	12		4.5	3.1	1	6.5		0
0		13	34	5								26	0	12							0
0	18.3	12	34	5								24.76	1	60		6.5	5.7		7.3		1
0	42.8	6	34	5								23.78	0	18		13.8		2.14	2.85		0
0		25	34	5	44.6	60		20				21.6	0								1
0		14	34	5	65	68		1		58	2	23.15	0	6	24.74						1
0		25	34	5	16.2	38		0				27.55	0	12							0
0	16	11	33	5	0.6	8						23.99	1			6.9	12	3.12	4.78	40	0
0	3.6	12	33	5								27.1	0	24		2.6	12.97	2.95	5.44	20	0
1	8.3	11	33	5								23.77	0			3.2	11.7	2.7	1.94	58	0
1			33	5								21.22	0	57				3.54			0
0		25	33	5	105.2	2		6				29.71	0	24							1
0		20	33	5	40	40		2				24.68	0	24							1
0	6.8	20	33	5	0.04	0		60	6.5		10	28.41	0	8		2.6	7.7	0.97	4.3	18	1
0	18.76	15	33	5	0.07	0		1	0.1	0		23.12	0		90.86	5.63	30.36	2.35	5.08	45	1
0		18	32	5								33.24	1	6							1
0	7.4	12	32	5								29.39	0	36		7.6	15.4	1.83	3.44	25	0
2	22.5	10	32	5								27.68	1			5.3	15	1.26	3.62	21	1
0	7	10	32	5								32.28	0	168		3.2	10.6	0.75	4.1	22.9	0
0	36.5	7	32	5								24.9	0			23.8		2	8.32	27	0
0			32	5	72	56		14				25.48	1	8							1
0			32	5	60	63		4				21.63	0	8							0
0			32	5	28	46		0					0								0
0	4.28		31	5	1.3			5	35			28.4	1	120		4.46	7.9	0.81		30	1
0	9.3	15	31	5								24	0	12		4.5	6.8	2.33	8.75	66	1
0	20.5	10	31	5								28.72	0	24		12.8	10.7	1.3	3.41	26.3	1
0		23	31	5	69.2	45		14				22.91	1	10							1
0		20	31	5	100	35		1				28.08	0								0
0		20	31	5	60	66		3				25.31	0								0
0	20.6	12	30	5	0.4	0						26.12	1	12		5.3	4.6	1.37	3.03		0
0	58.9	5	30	5								21.72	0			14.4	16.66		4.37		1
0	16.9		30	5								18.75	0	14		6.3	19.1	1.56	8.5	43	1
0		25	30	5	60	59		5				30.09	0								0
0		18	30	5	100	40		1				22.86	1								0
0	4.4		30	5	57.5	62		3				25.47	1	12		3.1	4.6	2.26	4.17	26	0
0		14	30	5	8.7	21		4				19.62	1	12							0
0	17.4	25	29	5								24.9	1	12		5.4		3.56	7.1	40.1	0
0	25.5	12	29	5								30.1	0	24		4.4	4.8	0.69	5.42		1
0		25	29	5	109.6	7		0				24.69	0	8							0
0	26	8	28	5								30.87	0	12		11.5					0
0		23	28	5	51.1	42		0				26.12	0	12							1
0	11.38	8	27	5								23.74	1	12		4.97	7.5	1.12	3.44		1
0		20	26	5	16.1	5		0				24.25	0								1
0	3.95	15	25	5								27.17	0			3.8	8.39	0.97	6.44	18	1
0	18.5		25	5								22	1			11.7	10.2	1.38	3.97	13	1
0	5.5	15	21	5	0.1	20		1				19.35	1			10.4	11.3	1.92	6.1		0
0	15.6	15	20	5								23.99	1			6.5	13.3	2.42	4.21	18	1
0	4.72	15	20	5								22.53	0			4.47	108	4.09	4.55	16.6	1
0		20	57	4								29.07	0								0
0	15.9	11	55	4	1.5	8		1	0.5	11		24.34	0	84	47.4	11.5	8.6			48.4	0
0	8.8	12	49	4	0.1							23.67	0	12		6.2	3.8		4.03	36	1
0	6.5		49	4	30	30		0				22.58	1	36		5.3			5.77		0
0		15	49	4	0.05	2		0				30.31	0	72					3.5	28	0
0		10	48	4		1						29.22	0	36							0
0		25	48	4	61	23		6				33.6	0	30							0
0			48	4	10	15		2				23.99	0								0
0	18.1	10	47	4								25.75	0	8		4.6	15.4	4.04	4.55	38	1
1	23.5	8	47	4								26.51	0	96		5.3	7.6	0.82	3.01	30.8	1
0	3.3	25	46	4								23.67	1	12		2.07	8.6	0.63	3.9		0
0	7.52	10	46	4								21.79	0	12		4.11	8.68		4.28	24	0
0			46	4									0								0
0		18	46	4	54	33		3				29.41	0								0
2	10.5	15	45	4								23.29	1	24		5.76	17	2.93	3.59		0
0	21	14	45	4								23.7	0	12		9.3	18.3	2.06	6.3	31	1
0	20	14	45	4								40.12	0			12.5	7.8	1.66	1.1	17	1
0	12.3	15	45	4	100	51		91				24.49	0			3.3	8.2	2.29	5.6	36	0
0		25	45	4	27	47		4				24.3	0								1
0		14	45	4	22	48		3				22.53	1	12							0
0	5.2	25	45	4	20.6	30		8				27.76	0	36		2.9	10.5		2.63	18	0
0			45	4	1.9	20		25					0								0
0		12	45	4	7	10		1				22.84	0	12							1
0	18	6	45	4	5	1		0				23.6	1	12		4.8	8.8	1.24	3.26	53	1
0	6.9	18	45	4	1.2	9		0				31.63	0	18		3.3	13.98	1.8	3.19		1
0		15	44	4								24.49	0								0
0	8.4	12	44	4								23.72	0	12		3.2	7.97	1.14	2.52	24	1
0	2.4	18	43	4								26.86	0	6		1.6	8.2	6.53	3.01	19	0
0	25.3	14	43	4								23.46	0	48		6.4	30.1	1.4	4.22	46	1
0	22.83	14	43	4								24.62	1	49		5.25	8.4	1.35	6.43	47	1
1	30.3	12	43	4								28.65	0	12			15.2				1
0	4.7	11	43	4								30.1	1	24		2.2	8.9	1.23	2.65	24	1
8	57	8	43	4								20.45	0	7		20.4	11.4	1.68	4.82	56	0
1		25	43	4	20	61		19				28.74	0	12							0
0	3.2	20	43	4	63.8	30		6				23.15	0	11		2.6	7	1.74	5.02	29	0
0	5.43		43	4	11	37		4	20			24.59	0	24	20	3.14	9.1		4.61		0
0		15	43	4	0.5	36		1				24.62	0								0
0	11.2	10	43	4	0.2	1		1		8		65.74	0	18		5	143	1.36	2.06	26.6	1
0	4.94	14	42	4	0.1	40						24.69	0	24		3.76	39.93		4.63		0
0		25	42	4	0.01			4				27.68	1								1
2	37.1	25	42	4								19.27	0	12		14	7.9	0.66	2.69	34	1
2	14.8		42	4								21.45	0	12		3.51	8.2	2.66	2.66		0
0		25	42	4	55	37		4				24.38	0								0
0			42	4	38	45		2					0								0
0	19.6		41	4	0.01				0.03			24.19	1	120		4.18	14.8		6.35		1
0		15	41	4		60		1				19.83	0	12							0
0	24.2		41	4								28.09	1	60		7.4	10.7	2.69	2.8		0
0			41	4								22.46	0						1.93		0
0	4.7	14	41	4	32	50		2				25.39	0			4.64	10.91	2.45	3.13	20.6	1
0		25	41	4	28	44		2				28.7	0								0
0		25	41	4	15	24		9				18.94	0	22							0
0		23	41	4	57	9		2				30.25	0	24							1
0	1.7	20	41	4	22.4	6		0				26.23	1	36		4.1	25.6	2.46	4.75	30	0
0	4.2		41	4	16.3	8		0				23.12	0	36		4.7	9.3	2.44		37	0
0	6.8	20	41	4	7.6	8		2				22.32	1	12		2.7			2.82		1
0		14	40	4								24.62	0	12							0
0	2	11	40	4								27.17	1	10		1.4	16.3	2.22	3.66	49	0
0	26.3	8	40	4								25.77	0	120		18.2	17.1	1.22	2.95	25	0
2	24		40	4								25.64	0	24		15.9		3.22	3.63	35.7	0
0	9.2		40	4	16.3	47		54				27.44	0			4.8	5.7	3.08	2.8	11	1
0			40	4	39.4	23		0					0	36							0
0	8.7		40	4	10.75	12		1	7.2			26.73	1	30		8.9	6.9	2.65	4.46		0
0		14	40	4	8	30		2				24.22	0	18							0
0	3.8	20	40	4	2.45	30		2	3.3	0		25.06	0	12		2.8	5.9	1.67	5.27	41	1
8	24.3	10	39	4	46			37	29.8			28.95	0	36		5.8	4.4		3.67		0
0		9	39	4	10	11			1			26.12	0						1.65		0
1	13.1	10	39	4	3.4	6						23.36	1	24		5.7	5.4	1.04	3.66		0
0	9.7	25	39	4								26.3	0	120		6.8	10.5		5.64		0
0	2.7	20	39	4								24.11	0	12		3.8	20.9	2.55	6.79	69	0
2	18.2	15	39	4								25.31	1	12		4.2	7.9	0.17	3.14	15	1
0	16.1	14	39	4								33.95	0	12		4.4	5	2.27	1.95		1
0	21.3	12	39	4								22.71	0	12		3.5	8	0.97	4.78	19	1
0	14.5	10	39	4								27.76	0	60		7.1	5.5	1.04	3.97	17	1
0		10	39	4								24.11	0	6				1.44	6.22	34	1
0	25.8	3	39	4								22.84	1	72	40.9	10.14	7.6	1.54	3.41		0
1	39.4		39	4								27.34	0	46		15.73	15.6	2.09	2.05	16	1
0	2.6	23	39	4	82	6		5				25.62	0	36		3.2	6.5	1.05	5.49	30	0
0		25	39	4	55	29		5				28.07	0								0
0	1.9	20	39	4	44	12		7				20.44	0			3.8		0.7	6.24		0
0		25	39	4	10	30		1				23.55	0								1
0			39	4	6.3	0		0					0								0
0	15	20	38	4	1			25	0.5			28.08	0	162		7	7.1	1.3	4.32	23	1
0	20.4	18	38	4								23.15	0	48		6.5	24.02	1.56	2.3	2.44	1
0	15.6	11	38	4								22.84	0	12		3.1		1.84	5.84		1
0	14	11	38	4				1				29.01	0	16		3	3.7		2.91	22	0
0	10	11	38	4								22.05	0	24		4.18	10.3	0.6	5.3		0
0	14.9	10	38	4								24.22	1	24		14.1	10.2	0.65	6.24	33.3	1
0	15.4	9	38	4								24.42	1			4.37	5	2.62	3.55	47	1
0	17.3	8	38	4								31.35	0			4.4	6.5	1.51	3.2	47	0
0	13.24	8	38	4								26.23	0	30		6.04	15.95	6.03	3.67	21.7	0
0		25	38	4	60	35		5				30.35	1	6							1
0		15	38	4	48	35		6				29.39	1	72							1
1		25	38	4	45	55		6				24.07	0								0
0		20	38	4	110	40		2				25.14	0								0
0		25	38	4	100	45		1				26.75	0								0
0	3.68		38	4	7	37		3	1			26.12	0	10		3.58	6.7		5.46	32	1
0	16		38	4	2.7	0		0	2.1	2		24.97	0			7.5					1
0	29.61	9	38	4	0.3	0		1		1		23.67	0	24		9.1	14.5	2.25	3.5	28	0
0	6.4	25	37	4								27.76	1	24		2.5	9.9	1.12	3.34		0
1	2.1	25	37	4								26.3	0	24		2.3	6	1.44	6.03	23	1
0	23.4	15	37	4								26.23	0	18		14.4	6.6	4.49	3.55		0
0	17.7	10	37	4								20.53	0	24		6.6	14.8	1.53	5.83	35	0
0		9	37	4								26.87	0	24							0
0	5.1		37	4								21.22	0	6		8.2	19.5		8.09	38	0
0		18	37	4	80	66		7				22.13	0								1
0		8	37	4	62	46		5				24.06	1								0
0		25	37	4	41	53		1				25.11	1								0
0		15	37	4	13	38		46				26.89	0	60							0
0			37	4	12.9	30		28				23.53	0	24							1
0	4.8		36	4	20				20			22.86	0	12	28.8	5.5	14.8		7.76		0
0	1.9	25	36	4								23.03	1			2.8	5.6	2.4	5.44	34	1
0	9.03	11	36	4								26.08	0	18		5.18	63.14	1.59	1.37	41.5	1
0	20.4	10	36	4								22.13	1	24		9.42	17.8	3.48	2.87		1
0	5.5	8	36	4								27.44	1	8		7.9	15.3	3.88	2.87		1
0	22.6	7	36	4								30.42	0	18		9	9.5	2.3	5.06	43	1
0	29.5	6	36	4								23.36	1	12		8.8	4.7	0.86			1
0	28.62	2	36	4								21.62	0	36		18.91	18.38	0.83	3.88		1
2	61		36	4								20.45	0	12		13.5	16.37	1.25	4.97	29	0
0	3.6		36	4									0			3.2	14.7	1.18	8.81	47.4	0
0	5.1	25	36	4	61.4	40		38				25.06	0	24		7.5	36.6	2.59	6.6	27	0
0	8.5	18	36	4	50	40		4				24.05	0	24		5.9	6.4	1.65			0
0		25	36	4	100	30		9				25.43	0								0
0			36	4	34	26		8	7	24		26.78	0	18							1
1	5.2		36	4	20.5	29		20				21.6	1	6		4.3	4.4		8.71		1
0	10.86	12	35	4	0.8	28			0.3			27.78	0	48	57.93	7.74	12.1	1.24	3.38	32	0
0	5.4	25	35	4								26.3	0	24		2.9	11.5	1.91	4.47	23	0
0	35.6	11	35	4								29.7	0	18		7.4	14.3		4.08		1
0		20	35	4	97.2	47		12				23.77	1	14							0
2		15	35	4	40	36		4				19.2	0								0
0			35	4	28.8	40		27				25.31	0	8							1
1	2.2	20	35	4	38	47		2				25.88	0	7		4.4	7.9	2.31	4.47		1
0		25	35	4	30	70		1				29.98	0	12							0
0		11	35	4	5.2	9		0				26.06	0	9							0
0		13	35	4	2	20		1		0		22.98	0	18			8.3	1.68	4.63		1
0	11	15	34	4								22.89	0	18		2.9	5.9	4.62	2.62	29	1
0	13.3	12	34	4								24.97	0			7.9	3.5	1.39	4.19	31	0
0	11.04	11	34	4								24.54	0	5		5.3	18.4	1.08	5.2	38	1
0	3.34	7	34	4								30.86	0	24		3.7	22.64		4.13		0
2	39.7	3	34	4								23.94	0			27.7	22.1	2.95	3.63		1
0		20	34	4	30	51		4				24.28	0	12							0
0		25	34	4	84	30		5				25.08	1	12							1
0		25	34	4	66	32		2				22.72	0								0
0		25	34	4	37	41		3	20	25		24.07	1	12							1
0		12	34	4	32.7	50		3				26.4	1	6							0
0	6.7	20	34	4	32	12		0				24.05	1	48	43.52	4.7	14.1		3.63	23	1
0	2.9	20	34	4	31.1	0		0				23.36	0			1.7	8.6	1.39	4.15	28	1
0			34	4	6	15		1					0								1
0	2.05	11	34	4	0.7	1		0	0.1		1	34.41	0	36	99.86	3.62	8.5	11.45	4.39	8	1
0			33	4	46			56					0								0
0	14.7	20	33	4								22.49	1	48		6	14.5	3.91	5.6	47	0
0	1.5	15	33	4								27.73	0	12		3.7	15.3	2.42	1.37	13	0
1	13.1	14	33	4								22.28	0	18		2.6	5.5	2.01	3.62	43	0
0	22.6	12	33	4								22.55	1			3.8	10.1	1.72	4.2	14	1
0	20.7	10	33	4								22.82	0	12		5.9	9.6	2.37	4.97	58	1
0	19	10	33	4								26.18	1	12		5.2	9.6	1.49	4.38	29	1
0	16.1	10	33	4								27.76	0	18		3.1	5.7				1
0	17.2		33	4								37.04	0	26		12.5	14.1	0.89	2.62		1
0	3.6		33	4								23.36	0	48		2.6	6.8	1.2	2.68	10	0
0		14	33	4	29.9	40		8				25.06	0								0
0		20	33	4	75	60		2				22.09	0								1
0		25	33	4	20	52		2				28.4	0	4							0
0		20	33	4	16	48		2				26.22	0	12							0
0		20	33	4	25	25		1				24.66	1	18	23.48						0
0		25	33	4	20	25		1				26.06	1								0
0	3.86	14	33	4	11.8	30		13				24.52	1			2.14			5.18		0
0	17.7	11	33	4	6.2	20		80				25.69	0	24		6.05	5.8	1.13	3.86	61.4	0
0		20	33	4	6	33		3				27.73	0	24							0
0		20	33	4	13	15		1				32.19	0	48							0
0	9.2	12	33	4	2.5	0		0	1.3		0	26.3	0	24		5.9	7.7	1.39	3.58	27	1
0	3.3		32	4	48			4				20.52	0	6		5.3	16.9	2.98	5.04		0
0	3.3	25	32	4								22.49	0	12		4.9	8.1	2.36	6.96	48	1
0	3.4	20	32	4								24.3	0	12		4.4	17.9	2.58	6.83	44	0
0	21.8	12	32	4								17.68	0			8.6	10.9		4.61	43.8	1
1	15.2	10	32	4								23.72	0	36		6.1	11.6	1.9	3.3	25	0
0	13.5	8	32	4								24.38	0			6.6	12.5	1.74	3.39	27	1
0		25	32	4	80	35		14				30.07	0	12							0
1		25	32	4	59.6	50		2				25.68	0	36							0
0		25	32	4	25	57		2				19.62	1								0
0		20	32	4	24	45		2				24.33	0	8							0
0	2.1	13	32	4	28.98	5		0				25.4	1			1.1	7.6	2.88	1.75	12	0
0	4.2	18	32	4	6.2	49		0	5.5		2	25.36	0			3.9	8.3	2.45	4.92		1
0	8.3		32	4	3.8	21		13	0.3			26.81	0	27		5.8	5	2.41	3.32	24	1
0	11.7		31	4	0.1				0.1			22.32	0			3.7		3.75	3.69	35	1
0	32.4	8	31	4								20.81	0	24		8	10.85	3.19	1.16		1
0		15	31	4	16	46		8				26.83	0	24							0
0		15	31	4	84.7	32		0				24.84	1	24							0
0		25	31	4	82	64		2				25.51		6	14						0
0	7.9	18	31	4	37.7	24		6				25.47	0	18		3.8	6.5		4.98	31	0
0	14.8	12	31	4	3	21		8	4		8	26.86	0	24		5.8	9.9	2.86	4.31	17	0
0	4.6	14	31	4	12	30		2				24.22	1	20		2.3	5.1	1.45	5.12		1
0	6.2		31	4	4.2	0		0	5.1			24.93	0			3.7	12.8	3.17	3.05	14.8	1
0	10.6	7	31	4	1	0		1	1.5	30		26.87	0	9	22.3	6.8	10.6	1.37	2.95	25	1
0		11	30	4	43			48				26.73	0	24							0
0	29.9	7	30	4								29.67	0	15		6.5	8.7	3.47	2.38	23	1
2	22.2		30	4								27.34	0	21		7.6	15.05	1.48	3.8	40	1
0	12		30	4								27.76	1			4.8	6.1	0.61	6.05	19	1
0			30	4	12	15		10					0								0
0		15	30	4	8	25		2				21.22	0	12							0
0	10.14		30	4	0.7	0		0					0			4.23	7.89		5.68		0
0		23	29	4	17	30			10	30		29.73	0	12							0
0	4.8	12	29	4								20.29	0	36		4.2	13.2	1.53	4.81		0
0		15	29	4	64.1	54		0				20.83	1								1
0	2.23		29	4	6.7	22		0				26.79	0	50		4.5	9.1	4.07	3.92	23	1
0	11.5		29	4	0.5	10		1				22.86	0			10.6	248	2.19	7.29		0
0	6.5	16	28	4	0.3	10						29.32	0	48		4	11.5	2.73	4.36	13	1
0	8.2	25	28	4	140.1	40		22				25.85	0	30		6.7	11.8		3.98	42	0
0	11		27	4								36.73	0	15		4	12.1	1.51	4.3	11.6	1
0	2.43	15	27	4	44	29		2	50.15	44		22.04	1			5.02	579.4	3.25	10.98		0
0	0.3	2	26	4								27.13	0			0.3	8.4	2.34	8.26		0
0			26	4	139.4	60		8				19.88	0								0
0		20	26	4	65	53		2				21.8	0	12							1
0		12	26	4	20	61		1				19.93	1								1
0	9.1	20	25	4								27.47	0	18		6.3	23.73		7.5	22	0
0		18	25	4	30	51		5				22.91	0	10							0
0	2.31	23	25	4	15.5	10		0				29.94	1	12		1.62	14.9	2.42	6.98		1
0		20	24	4	30	54		1				17.96	0								1
0		15	22	4	4	1		3				23.25	1	30							0
0	5.8	5	21	4								18.52	0			7.2	16.9		4.55	42	1
0			21	4	4	25		2					0								1
0	9.4		19	4								19.11	0			3.8	172	1.68	3.89	24	1
0	4.5	25	64	3	62.52	2		3	7.58	1	3	25.8	0	24	84.64	2.2	7.8	0.71	4.83	46	1
0	24.6	7	56	3	0.2	0		0	1.5	30	1	32.87	0	36		11.5	10.2	1.11	5.9	61	0
0	18.3	10	65	3								33.58	0			4.5	8.3	1.22	3.4	47	1
0	9.6	14	61	3	6	25		8	6		2	37.2	0		13.14	5.2	13.6	1.73	7.25	135	1
2		16	60	3	16.8	13		49				25.56	0								0
0	6.1	25	55	3	25	11		1				22.88	0	36	44.04	3.3	5.6	1.2	5.17	32.1	0
1	17.4	4	53	3								26.85	1	36		14.8	7	1.1	5.74	44	0
0	2.3	25	52	3								26.26	0	144		4.2	312	2.42	4.22	24	0
0	2.3	25	52	3								26.26	0	144		4.2	14.72	2.42	4.22	24	0
1	4.1	10	52	3								23.55	0	84		3.4	8.1	3.4	8.11		0
0	41.8	8	52	3								25.06	0	12		9.7	4.7	2.06	2.86	56	0
0	36.1	18	51	3								32.24	1	60		13.1	11.4	0.77	2.5	51	0
2	37.8		51	3								27.38	0			14.9			2.65	34	1
0		25	51	3	25	16		92				26.87	0	12							0
0	38.8	7	51	3	0.01	0		0				25.83	0	24		7.94		1.1	4.33	40.4	1
0	15.6		50	3								25.62	0			9.1	10.6				1
0	0	11	49	3	0.4			1				40.76	0	6		0	9	1.82	4.32	25	0
0	14.14	15	49	3								26.06	1	12		3.96	11.42	0.7	6.63	30	0
0	3.5	12	49	3								26.23	1	18		2.9	7.2	0.62	6.05	39	1
0	26.9	4	49	3								24.54	0	60		17.1	67.7	3.13			0
0	3.3	19	49	3	84	30		2				32.41	0	84	85.77	5.8	5.7	1.47	2.74	15	0
1		25	49	3	43.1	9		0				30.3	0	12							0
0	4.5	14	48	3								23.94	0	18		2.9	8.8	1.58	4.59	49	1
0			47	3	12	48						27.1	1	24	24.6						0
0	6.3	20	47	3		28		8				30.1	1	24		6.8	6	3.87	6.52	43	0
0	3.3		47	3								22.15	0			0.9			3.5	34	0
0		23	47	3	87	10		4				24.49	0								0
0	3.6	15	47	3	6.8	10		0				29.67	0	10		2.4	5.4	1.53	2.09	17	1
0		10	47	3	0.5	11		2				28.34	0								0
0	5.5	12	46	3								29.4	1	8		3.7	9.3	1.62	4.29	30	1
0	3.7	15	46	3	75.5	40		0				22.84	0	12		2.9	4.4	1.76	5.11	33	1
0			46	3	9.7	39		30				23.74	0	12							0
0			46	3	1.8	40		4					0								0
0	4.1	20	45	3	39			24				26.12	0	48		4.3	4.3	0.89	3.88	48	0
1	18.1	20	45	3								30.6	0	18		7.1	7.7	3.46	2		0
0	11.3	15	45	3								26.17	0	15		2.2	6.2	1.32	4.31	30	1
0		25	45	3	47.4	37		0				26.88	0								0
0		25	45	3	25.2	12		0				30.47	1	7							0
2		11	45	3	10	20		5				26.42	0	36							0
8	1.78	25	45	3	1	30		34				32.28	0			0.92			5.6		0
0	12.5	20	44	3								25.71	1	48		3.4	12.1		2.94		1
0	23.7	18	44	3								25.54	0	18		4.3	10.9	0.6	4.42	50	0
0	10.9	16	44	3								24.62	0	24		7.3	9.7	1.09	7.23	44	1
0	15.3	8	44	3								29.35	1	12		2.4	8.3	1.25	1.84	17	1
0	4.1		44	3									0		13.3	3.1	6.5		3.18		0
0		15	44	3	82	48		5				20.57	0	10				4.63			1
0		25	44	3	80	50		7				30.67	0								0
0		15	44	3	50	55		5				23.78	0								0
1		25	44	3	70	73		1				33.46	0	6							0
0		10	44	3	46	15		8				22.49	0	6							1
1	7.6	15	44	3	37.1	3		8				25.31	0	24		5.6	6.9	1.95	5.33	27	0
0		20	44	3	15	50		2				23.45	0	18							0
0	4.6	25	44	3	171	19		0				29.32	0	12		2.3	14.2		6.37	39	1
0		14	44	3	54	20		1				23.66	0								0
0		15	44	3	50	30		2				23.67	0		14.92						0
0		23	44	3	36.1	29		2				27.78	1	24							0
0	14.3	9	44	3	3	1		10				25.74	1	132		5.4	10.1	1.6	3.5	29.9	0
0	38		44	3	2.5	10		40				21.88	0			6.3	12.2	1.71	4.16	51.5	1
0	5.8	19	43	3								24.61	0	18		5.9	25.3	1.8	4.22		0
0	3.9		43	3	58.9	54		72				24.39	0	26		4.9	10.6	1.18	7.68	71	1
0		20	43	3	6.9	0		0				24.15	0	6							0
0	5.9	23	43	3	2.7	6		0				21.8	0	4		7.2	6.3	1.17	6.47		1
0		10	43	3	0.8	0		0				24.8	1	108							0
2	8.2	11	43	3	0.6	30		1				23.84	0	18	47	3.7	98	0.7	3.99		1
0	6.69	20	42	3	108	0						23.53	0	18		4.47	13.9	1.1	4.41	38.8	1
0	25.18	12	42	3								25.03	1	36		7.56	12.91		6.05	45.4	0
0	4.7	12	42	3								26.31	1	24		2.6	7.5	0.95	6.38	46	1
3	40.3	9	42	3								25.69	0	24		8.1	15.4	2.5	3.62	44	0
0	14.2	8	42	3								22.6	1	12		5.9	5.8	1.65	4.77	26	1
0	10.7		42	3								26.77	0			2.57	4.6	1.05	5.38	19	1
0		25	42	3	100	70		52				28.4	0	18							1
0	1	25	42	3	90	50		5				23.37	1	24		3.8	11.2	1.56	9.29	61.5	0
0		25	42	3	22	39		2				26.49	0								1
0		20	42	3	70	30		2				26.22	0								0
0		15	42	3	26	20		2				25.62	1								1
0		20	42	3	20	15		2				29.07	1								0
0	4.7	15	42	3	10	25		1				24.93	0	12	35.5	6.3	16.9	2.37	6.52	44	1
1	12.7	12	41	3								23.74	1	6		8.3	5.3	0.52	5.58	62	0
0	15.1	11	41	3								24.57	0	12		9.1	13.07	5.36	6.05	42	0
2	15.32	8	41	3								32.08	0			5.79	16.14	1.33	5.89	27.2	0
0	10.4	8	41	3								23.85	1	48		4.5	11.4	1.42	3.98		1
0		8	41	3								24.22	1	16							1
0	23.5		41	3								24.39	0	132		8.9	8.2	0.43	6.7	26	0
0	9.9	10	41	3	71.5	8		16				22.84	0			9.4	7.1	3.48	6.9	52	0
0	2.7	12	41	3	15	30		50				24.16	1	12	17.28	4.5	7.14	1.76	8.09	57	1
0	4.8		41	3	4.7	11		12				29.41	0	28		3.7	9.6	1.16	4.69	31	0
0	11.7	14	40	3	0.1	0			3.2			22.84	0	12		6.6	7.9	2.27	7.35	71	1
0	10.7	20	40	3								28.05	1	12		9.2	4.8	2	4.86	28	0
0	2.8	14	40	3								24.22	0	12		2.83	9.6	1.19	4.93	43.4	0
0	11.63	13	40	3								25.14	1	12		5.68	13	1.91	3.38	16.7	1
0	17.6	12	40	3								24.15	0	24		3.7	12.7	0.17	3.08	32	0
0	13.2	12	40	3								35.43	0	12		4.2	9.8	2	0	13.1	0
0	34	11	40	3								29.76	0	60		8.7	6.1	0.77	3.89	21	0
0	21	11	40	3								25.95	0	24		10.3	7.1	6.82	5.62	36	1
0	19.9	10	40	3								28.09	0	48		4.4	7.5	0.9	3.94	42.3	1
0	12.8	9	40	3								24.07	1	24		9.1	9.1		3.37	33.8	0
0	24.1	2	40	3								33.56	0	24		14.5	7.07	6	2.4		0
0	29		40	3									0			11	8.7		11.46		1
0	12.09		40	3									0			4.1	18.21		3.85		0
0		12	40	3	60	67		4				18.34	0	5							0
0			40	3	38	45		10				33.33	0	24							0
0		20	40	3	20	54		5				27.31	1								0
0		23	40	3	68	35		3				21.86	1								1
0		20	40	3	20	10		9				22.4	0	36							0
0			40	3	92.5	2		1					0								0
0		12	40	3	26.7	18		2				24.22	0								1
0	2.7	25	40	3	22	0		1				26.17	0	48		6.1	13	1.42			1
0	2.4	15	40	3	10	40		1				20.99	0	24		1.6	10.6	1.84	3.94	34	0
0	4.1	25	40	3	3	20		1	4.8	37		27.28	0	12	33.41	5	7.4	1.86	6.42	30.56	0
0		11	40	3	0.8	30		1				32.27	1	24							0
0	3.4		39	3	22			66	42		4	21.98	0			1.9	12.74	1.49	3.74	21	1
0	2.4	20	39	3								25.28	1	72		2.4	11	2.76	9.69	35	1
0	4.1	18	39	3								20.78	0	72		3.5	9.1	3.17	6.16	33	0
2	11.5	15	39	3								31.24	1	12		5.23	13.7	7.6	2.82	23	0
0	7.3	13	39	3								25.75	1	108		3	25.9	2.61	3.03		1
0	15	11	39	3								28.09	0	36		19.2	8.4	1.09	2.26	30.1	0
0	11.3		39	3									0			6.8	6.5	1.64	26.47	38	0
0	9.76		39	3								23.99	0	36		2.62	6.26	2	5.21	36	0
0		20	39	3	45	75		7				21.71	0								1
0		25	39	3	100	35		3				16.54	0								0
0		14	39	3	35	5		22				27.17	1								1
0	3.9	18	39	3	15	25		24				26.54	1	25			3.3	1.13	5.81	36	1
0		25	39	3	101.4	5		0				26.85	0	12							0
0		25	39	3	14	67		2				24.19	1	12							0
0	19.6	8	39	3	1	19		5				23.88	0	7		5.5	7.6	2.21	3.72	28	0
0	5.5	25	39	3	7.5	16		2		3	0	26.81	0			10.6	13.4	0.72	5.23	23	1
0	19.4	15	39	3	1	14		1				26.17	0	24	40.27	3.9	5.3	0.9	1.6	28.9	0
0	4.2	23	38	3	42	0						27.17	0	12		2.09	6.2		4.21		0
0	14	12	38	3	0.16	30						24.16	1	12		4.03	7.46	1.59	5.41	53	1
0	30.1	10	38	3								28.07	1	108		14.7	3.8	0.82	5.76		0
[truncated: 1,266 more rows]
